# Supplementary material for: A 3D printed plastic frame deeply impacts yeast cell growth
Source: Front Bioeng Biotechnol. 2023 Sep 12;11:1250667. doi: 10.3389/fbioe.2023.1250667 (PMC10523559; doi:10.3389/fbioe.2023.1250667)
Supplement: Supplementary file 1 [file Table1.XLSX]

## Sheet: Area sin normalizar
Row	Index	Peak Name	Group	A1	A2	A3	E1	E2	E3	N1	N2	N3
1	1	sp|P00925|ENO2_YEAST	Enolase 2 OS=Saccharomyces cerevisiae (strain ATCC 204508 / S288c) OX=559292 GN=ENO2 PE=1 SV=2	1.26585e+07	8.94777e+06	1.36058e+07	8.19812e+06	1.00712e+07	8.70247e+06	9.07515e+06	6.35607e+06	1.09887e+07
2	2	sp|P07149|FAS1_YEAST	Fatty acid synthase subunit beta OS=Saccharomyces cerevisiae (strain ATCC 204508 / S288c) OX=559292 GN=FAS1 PE=1 SV=2	1.12442e+07	6.34284e+06	9.30291e+06	6.4394e+06	8.00545e+06	6.75458e+06	1.3661e+07	7.11366e+06	1.13786e+07
3	3	sp|P07259|PYR1_YEAST	Protein URA2 OS=Saccharomyces cerevisiae (strain ATCC 204508 / S288c) OX=559292 GN=URA2 PE=1 SV=5	1.0898e+07	6.09203e+06	8.5811e+06	2.31981e+06	3.09387e+06	2.56918e+06	4.41841e+06	2.26866e+06	3.67728e+06
4	4	sp|P32324|EF2_YEAST	Elongation factor 2 OS=Saccharomyces cerevisiae (strain ATCC 204508 / S288c) OX=559292 GN=EFT1 PE=1 SV=1	4.06674e+07	2.62826e+07	3.60692e+07	1.91696e+07	2.26694e+07	2.12456e+07	2.60055e+07	1.34041e+07	2.18305e+07
5	5	sp|P16521|EF3A_YEAST	Elongation factor 3A OS=Saccharomyces cerevisiae (strain ATCC 204508 / S288c) OX=559292 GN=YEF3 PE=1 SV=4	1.56504e+07	9.37344e+06	1.4352e+07	5.95011e+06	7.12938e+06	6.41594e+06	8.3132e+06	4.34116e+06	6.92303e+06
6	6	sp|P00560|PGK_YEAST	Phosphoglycerate kinase OS=Saccharomyces cerevisiae (strain ATCC 204508 / S288c) OX=559292 GN=PGK1 PE=1 SV=2	1.02974e+08	7.22863e+07	9.6665e+07	1.1802e+08	1.44917e+08	1.23628e+08	1.55102e+08	9.00544e+07	1.33265e+08
7	7	sp|P00359|G3P3_YEAST	Glyceraldehyde-3-phosphate dehydrogenase 3 OS=Saccharomyces cerevisiae (strain ATCC 204508 / S288c) OX=559292 GN=TDH3 PE=1 SV=3	2.50246e+07	1.97828e+07	2.8428e+07	1.13308e+07	1.54236e+07	1.30149e+07	2.90731e+07	1.29067e+07	2.47775e+07
8	8	sp|P00549|KPYK1_YEAST	Pyruvate kinase 1 OS=Saccharomyces cerevisiae (strain ATCC 204508 / S288c) OX=559292 GN=CDC19 PE=1 SV=2	9.31397e+07	5.7257e+07	8.12064e+07	7.47192e+07	8.44404e+07	7.39014e+07	8.70471e+07	5.57056e+07	9.32628e+07
9	9	sp|Q00955|ACAC_YEAST	Acetyl-CoA carboxylase OS=Saccharomyces cerevisiae (strain ATCC 204508 / S288c) OX=559292 GN=ACC1 PE=1 SV=2	3.30236e+06	2.07279e+06	2.834e+06	2.00111e+06	2.19893e+06	1.98847e+06	3.14585e+06	1.91486e+06	2.99769e+06
10	10	sp|P10592|HSP72_YEAST	Heat shock protein SSA2 OS=Saccharomyces cerevisiae (strain ATCC 204508 / S288c) OX=559292 GN=SSA2 PE=1 SV=3	1.48022e+06	1.02157e+06	1.35887e+06	543683	712867	784262	580672	234396	451202
11	11	sp|P19097|FAS2_YEAST	Fatty acid synthase subunit alpha OS=Saccharomyces cerevisiae (strain ATCC 204508 / S288c) OX=559292 GN=FAS2 PE=1 SV=2	3.81565e+06	2.54879e+06	3.49816e+06	2.43929e+06	2.64795e+06	2.65447e+06	4.8381e+06	2.73764e+06	4.23156e+06
12	12	sp|P15108|HSC82_YEAST	ATP-dependent molecular chaperone HSC82 OS=Saccharomyces cerevisiae (strain ATCC 204508 / S288c) OX=559292 GN=HSC82 PE=1 SV=4	3.91588e+06	2.74844e+06	3.35382e+06	963377	1.53698e+06	1.51131e+06	1.09805e+06	637366	845572
13	13	sp|P02994|EF1A_YEAST	Elongation factor 1-alpha OS=Saccharomyces cerevisiae (strain ATCC 204508 / S288c) OX=559292 GN=TEF1 PE=1 SV=1	7.80917e+06	5.55552e+06	7.42012e+06	3.11121e+06	3.81026e+06	3.62531e+06	3.64761e+06	1.90873e+06	2.96898e+06
14	14	sp|P17255|VATA_YEAST	V-type proton ATPase catalytic subunit A OS=Saccharomyces cerevisiae (strain ATCC 204508 / S288c) OX=559292 GN=VMA1 PE=1 SV=3	5.43799e+06	3.55858e+06	4.97699e+06	4.24015e+06	4.89062e+06	4.77258e+06	7.16193e+06	3.87896e+06	6.27065e+06
15	15	sp|P09436|SYIC_YEAST	Isoleucine--tRNA ligase, cytoplasmic OS=Saccharomyces cerevisiae (strain ATCC 204508 / S288c) OX=559292 GN=ILS1 PE=1 SV=1	5.89538e+06	3.58309e+06	5.01809e+06	2.86077e+06	3.45056e+06	3.08319e+06	4.17839e+06	2.26578e+06	3.78375e+06
16	16	sp|P06169|PDC1_YEAST	Pyruvate decarboxylase isozyme 1 OS=Saccharomyces cerevisiae (strain ATCC 204508 / S288c) OX=559292 GN=PDC1 PE=1 SV=7	1.99996e+07	1.55476e+07	2.2874e+07	4.33717e+06	4.98576e+06	5.40364e+06	4.29673e+06	2.46209e+06	3.97811e+06
17	17	sp|P16861|PFKA1_YEAST	ATP-dependent 6-phosphofructokinase subunit alpha OS=Saccharomyces cerevisiae (strain ATCC 204508 / S288c) OX=559292 GN=PFK1 PE=1 SV=1	3.76325e+06	2.27938e+06	3.09761e+06	2.50803e+06	3.04736e+06	2.80641e+06	3.20852e+06	1.67917e+06	2.65908e+06
18	18	sp|P04264|K2C1_HUMAN	Keratin, type II cytoskeletal 1 OS=Homo sapiens OX=9606 GN=KRT1 PE=1 SV=6	586532	928422	812639	1.88034e+06	817964	812352	1.45644e+06	855249	840015
19	19	sp|P40150|SSB2_YEAST	Ribosome-associated molecular chaperone SSB2 OS=Saccharomyces cerevisiae (strain ATCC 204508 / S288c) OX=559292 GN=SSB2 PE=1 SV=2	137435	104806	116944	110567	167497	123264	110920	43708.5	63039.4
20	20	sp|P05694|METE_YEAST	5-methyltetrahydropteroyltriglutamate--homocysteine methyltransferase OS=Saccharomyces cerevisiae (strain ATCC 204508 / S288c) OX=559292 GN=MET6 PE=1 SV=4	2.66945e+06	2.14675e+06	2.92534e+06	3.24528e+06	4.82333e+06	3.92194e+06	6.08057e+06	3.31935e+06	4.93129e+06
21	21	sp|P12709|G6PI_YEAST	Glucose-6-phosphate isomerase OS=Saccharomyces cerevisiae (strain ATCC 204508 / S288c) OX=559292 GN=PGI1 PE=1 SV=3	1.54349e+07	1.14651e+07	1.63083e+07	1.24639e+07	1.57372e+07	1.16658e+07	2.6736e+07	1.39907e+07	2.28195e+07
22	22	sp|P31539|HS104_YEAST	Heat shock protein 104 OS=Saccharomyces cerevisiae (strain ATCC 204508 / S288c) OX=559292 GN=HSP104 PE=1 SV=2	8.421e+06	6.22439e+06	8.62898e+06	3.16928e+06	3.61984e+06	3.08192e+06	3.45984e+06	2.16213e+06	3.57139e+06
23	23	sp|P23254|TKT1_YEAST	Transketolase 1 OS=Saccharomyces cerevisiae (strain ATCC 204508 / S288c) OX=559292 GN=TKL1 PE=1 SV=4	9.7585e+06	6.66004e+06	8.06404e+06	3.52076e+06	4.51157e+06	4.12188e+06	6.07686e+06	3.27022e+06	5.06676e+06
24	24	sp|P38720|6PGD1_YEAST	6-phosphogluconate dehydrogenase, decarboxylating 1 OS=Saccharomyces cerevisiae (strain ATCC 204508 / S288c) OX=559292 GN=GND1 PE=1 SV=1	1.01011e+07	5.88916e+06	8.79485e+06	9.14531e+06	1.08991e+07	9.39619e+06	1.29521e+07	7.07504e+06	1.20529e+07
25	25	sp|P33892|GCN1_YEAST	eIF-2-alpha kinase activator GCN1 OS=Saccharomyces cerevisiae (strain ATCC 204508 / S288c) OX=559292 GN=GCN1 PE=1 SV=1	793161	469732	746142	352077	419818	419510	550255	271113	459382
26	26	sp|P00950|PMG1_YEAST	Phosphoglycerate mutase 1 OS=Saccharomyces cerevisiae (strain ATCC 204508 / S288c) OX=559292 GN=GPM1 PE=1 SV=3	1.34404e+07	9.89339e+06	1.24828e+07	1.4831e+07	1.81763e+07	1.65982e+07	1.69917e+07	1.01245e+07	1.61644e+07
27	27	sp|P46655|SYEC_YEAST	Glutamate--tRNA ligase, cytoplasmic OS=Saccharomyces cerevisiae (strain ATCC 204508 / S288c) OX=559292 GN=GUS1 PE=1 SV=3	5.06672e+06	3.08496e+06	4.19636e+06	2.67265e+06	3.08179e+06	2.92956e+06	3.36345e+06	1.93429e+06	3.50123e+06
28	28	sp|P19358|METK2_YEAST	S-adenosylmethionine synthase 2 OS=Saccharomyces cerevisiae (strain ATCC 204508 / S288c) OX=559292 GN=SAM2 PE=1 SV=3	1.97766e+06	1.23627e+06	1.95794e+06	281409	412064	275028	1.66344e+06	884838	1.4045e+06
29	29	sp|Q03558|OYE2_YEAST	NADPH dehydrogenase 2 OS=Saccharomyces cerevisiae (strain ATCC 204508 / S288c) OX=559292 GN=OYE2 PE=1 SV=3	2.45251e+06	1.96743e+06	2.99459e+06	2.53378e+06	2.5057e+06	2.6009e+06	4.46805e+06	2.52863e+06	4.0804e+06
30	30	sp|P00330|ADH1_YEAST	Alcohol dehydrogenase 1 OS=Saccharomyces cerevisiae (strain ATCC 204508 / S288c) OX=559292 GN=ADH1 PE=1 SV=5	6.19282e+07	4.55723e+07	6.44735e+07	5.96349e+07	7.16244e+07	5.04986e+07	8.76654e+07	6.34069e+07	9.46913e+07
31	31	sp|P38009|PUR92_YEAST	Bifunctional purine biosynthesis protein ADE17 OS=Saccharomyces cerevisiae (strain ATCC 204508 / S288c) OX=559292 GN=ADE17 PE=1 SV=2	3.32865e+06	2.47086e+06	3.13349e+06	1.25639e+06	1.88192e+06	1.74995e+06	2.14778e+06	1.31664e+06	1.98309e+06
32	32	sp|P39954|SAHH_YEAST	Adenosylhomocysteinase OS=Saccharomyces cerevisiae (strain ATCC 204508 / S288c) OX=559292 GN=SAH1 PE=1 SV=1	7.94707e+06	6.04127e+06	8.23115e+06	2.47729e+06	3.69037e+06	2.08833e+06	5.63496e+06	3.69344e+06	5.80924e+06
33	33	sp|P22137|CLH_YEAST	Clathrin heavy chain OS=Saccharomyces cerevisiae (strain ATCC 204508 / S288c) OX=559292 GN=CHC1 PE=1 SV=1	1.21771e+06	700536	1.04354e+06	581737	807476	736743	1.02816e+06	586350	908843
34	34	sp|P00942|TPIS_YEAST	Triosephosphate isomerase OS=Saccharomyces cerevisiae (strain ATCC 204508 / S288c) OX=559292 GN=TPI1 PE=1 SV=2	6.53753e+07	4.73064e+07	7.02558e+07	4.42044e+07	4.34147e+07	4.14505e+07	9.039e+07	5.04708e+07	8.6957e+07
35	35	sp|P13645|K1C10_HUMAN	Keratin, type I cytoskeletal 10 OS=Homo sapiens OX=9606 GN=KRT10 PE=1 SV=6	160153	202665	260249	1.18165e+06	243214	265113	601591	342855	306963
36	36	sp|P32582|CBS_YEAST	Cystathionine beta-synthase OS=Saccharomyces cerevisiae (strain ATCC 204508 / S288c) OX=559292 GN=CYS4 PE=1 SV=1	2.63411e+06	1.78985e+06	2.68925e+06	708783	962756	1.42711e+06	1.07496e+06	616123	880698
37	37	sp|P0CX36|RS4B_YEAST	40S ribosomal protein S4-B OS=Saccharomyces cerevisiae (strain ATCC 204508 / S288c) OX=559292 GN=RPS4B PE=1 SV=1	2.22847e+07	1.4507e+07	1.89084e+07	1.48989e+07	1.92832e+07	1.62454e+07	1.8222e+07	1.00479e+07	1.75655e+07
38	38	sp|P37291|GLYC_YEAST	Serine hydroxymethyltransferase, cytosolic OS=Saccharomyces cerevisiae (strain ATCC 204508 / S288c) OX=559292 GN=SHM2 PE=1 SV=2	1.96909e+07	1.40091e+07	1.81374e+07	7.13458e+06	9.118e+06	8.44562e+06	1.6006e+07	1.0457e+07	1.87221e+07
39	39	sp|P23248|RS3A2_YEAST	40S ribosomal protein S1-B OS=Saccharomyces cerevisiae (strain ATCC 204508 / S288c) OX=559292 GN=RPS1B PE=1 SV=3	1.84488e+06	1.14949e+06	1.61579e+06	1.04696e+06	1.2346e+06	1.30415e+06	1.35113e+06	754584	1.30171e+06
40	40	sp|Q08972|NEW1_YEAST	[NU+] prion formation protein 1 OS=Saccharomyces cerevisiae (strain ATCC 204508 / S288c) OX=559292 GN=NEW1 PE=1 SV=1	1.31248e+06	813146	1.20666e+06	616323	787222	682965	947556	452265	723736
41	41	sp|P06168|ILV5_YEAST	Ketol-acid reductoisomerase, mitochondrial OS=Saccharomyces cerevisiae (strain ATCC 204508 / S288c) OX=559292 GN=ILV5 PE=1 SV=1	1.10802e+07	7.49309e+06	1.12743e+07	3.43406e+06	4.45409e+06	3.83997e+06	6.06678e+06	3.17243e+06	4.68717e+06
42	42	sp|P38249|EIF3A_YEAST	Eukaryotic translation initiation factor 3 subunit A OS=Saccharomyces cerevisiae (strain ATCC 204508 / S288c) OX=559292 GN=RPG1 PE=1 SV=1	1.58344e+06	972554	1.443e+06	629365	853250	761412	934429	438509	719835
43	43	sp|P47169|MET5_YEAST	Sulfite reductase [NADPH] subunit beta OS=Saccharomyces cerevisiae (strain ATCC 204508 / S288c) OX=559292 GN=MET5 PE=1 SV=1	255808	148336	196909	404894	663566	599915	603942	313101	541076
44	44	sp|P07262|DHE4_YEAST	NADP-specific glutamate dehydrogenase 1 OS=Saccharomyces cerevisiae (strain ATCC 204508 / S288c) OX=559292 GN=GDH1 PE=1 SV=2	1.52709e+07	1.04163e+07	1.49995e+07	6.99759e+06	8.12169e+06	8.23591e+06	1.34651e+07	7.80423e+06	1.09786e+07
45	45	sp|P17076|RL8A_YEAST	60S ribosomal protein L8-A OS=Saccharomyces cerevisiae (strain ATCC 204508 / S288c) OX=559292 GN=RPL8A PE=1 SV=4	572133	307776	439432	222623	336937	290742	314732	163508	278167
46	46	sp|P05030|PMA1_YEAST	Plasma membrane ATPase 1 OS=Saccharomyces cerevisiae (strain ATCC 204508 / S288c) OX=559292 GN=PMA1 PE=1 SV=2	1.13942e+07	7.32137e+06	1.05864e+07	6.65279e+06	7.74234e+06	7.39253e+06	8.43601e+06	4.86388e+06	8.03937e+06
47	47	sp|P14126|RL3_YEAST	60S ribosomal protein L3 OS=Saccharomyces cerevisiae (strain ATCC 204508 / S288c) OX=559292 GN=RPL3 PE=1 SV=4	1.1389e+07	7.74155e+06	8.93692e+06	1.03886e+07	1.17231e+07	1.13694e+07	1.19363e+07	6.82236e+06	1.12155e+07
48	48	sp|P04802|SYDC_YEAST	Aspartate--tRNA ligase, cytoplasmic OS=Saccharomyces cerevisiae (strain ATCC 204508 / S288c) OX=559292 GN=DPS1 PE=1 SV=3	2.61772e+06	1.90695e+06	2.63905e+06	1.48431e+06	1.94604e+06	1.7924e+06	2.56257e+06	1.05299e+06	2.18495e+06
49	49	sp|P07806|SYV_YEAST	Valine--tRNA ligase, mitochondrial OS=Saccharomyces cerevisiae (strain ATCC 204508 / S288c) OX=559292 GN=VAS1 PE=1 SV=2	1.68538e+06	984753	1.48432e+06	827802	1.03598e+06	1.05562e+06	1.12795e+06	607946	965438
50	50	sp|P40069|IMB4_YEAST	Importin subunit beta-4 OS=Saccharomyces cerevisiae (strain ATCC 204508 / S288c) OX=559292 GN=KAP123 PE=1 SV=1	1.75047e+06	1.16649e+06	1.25469e+06	581289	820071	950113	1.1573e+06	433945	568534
51	51	sp|P32589|HSP7F_YEAST	Heat shock protein homolog SSE1 OS=Saccharomyces cerevisiae (strain ATCC 204508 / S288c) OX=559292 GN=SSE1 PE=1 SV=4	3.56865e+06	2.50776e+06	3.25346e+06	1.76196e+06	2.05614e+06	1.9722e+06	1.94717e+06	1.11684e+06	1.7367e+06
52	52	sp|P04147|PABP_YEAST	Polyadenylate-binding protein, cytoplasmic and nuclear OS=Saccharomyces cerevisiae (strain ATCC 204508 / S288c) OX=559292 GN=PAB1 PE=1 SV=4	3.20413e+06	2.18431e+06	2.95058e+06	1.20926e+06	1.44717e+06	1.60597e+06	1.35814e+06	858584	1.27554e+06
53	53	sp|P11353|HEM6_YEAST	Oxygen-dependent coproporphyrinogen-III oxidase OS=Saccharomyces cerevisiae (strain ATCC 204508 / S288c) OX=559292 GN=HEM13 PE=1 SV=2	143913	142561	206932	2.13483e+06	2.91297e+06	2.39457e+06	5.111e+06	2.80074e+06	4.79919e+06
54	54	sp|P36008|EF1G2_YEAST	Elongation factor 1-gamma 2 OS=Saccharomyces cerevisiae (strain ATCC 204508 / S288c) OX=559292 GN=TEF4 PE=1 SV=1	2.74079e+06	1.90983e+06	2.44678e+06	1.13461e+06	1.20446e+06	1.31168e+06	1.3993e+06	823382	3.43614e+06
55	55	sp|P0CX38|RS6B_YEAST	40S ribosomal protein S6-B OS=Saccharomyces cerevisiae (strain ATCC 204508 / S288c) OX=559292 GN=RPS6B PE=1 SV=1	1.04287e+07	7.37362e+06	8.61667e+06	4.52759e+06	5.03237e+06	5.21957e+06	5.27248e+06	3.08161e+06	4.98142e+06
56	56	sp|P07244|PUR2_YEAST	Bifunctional purine biosynthetic protein ADE5,7 OS=Saccharomyces cerevisiae (strain ATCC 204508 / S288c) OX=559292 GN=ADE5,7 PE=1 SV=1	5.47109e+06	3.26492e+06	4.2745e+06	2.01597e+06	2.77424e+06	2.40363e+06	3.45926e+06	1.80868e+06	2.59582e+06
57	57	sp|P15019|TAL1_YEAST	Transaldolase OS=Saccharomyces cerevisiae (strain ATCC 204508 / S288c) OX=559292 GN=TAL1 PE=1 SV=4	2.26504e+06	1.5449e+06	2.26194e+06	1.65638e+06	1.89014e+06	1.82583e+06	2.54298e+06	1.49003e+06	2.32073e+06
58	58	sp|P00817|IPYR_YEAST	Inorganic pyrophosphatase OS=Saccharomyces cerevisiae (strain ATCC 204508 / S288c) OX=559292 GN=IPP1 PE=1 SV=4	4.16431e+06	2.84023e+06	4.36712e+06	2.17378e+06	2.38262e+06	2.20056e+06	4.3308e+06	2.69632e+06	4.06997e+06
59	59	sp|P38972|PUR4_YEAST	Phosphoribosylformylglycinamidine synthase OS=Saccharomyces cerevisiae (strain ATCC 204508 / S288c) OX=559292 GN=ADE6 PE=1 SV=2	1.15486e+06	823370	1.11576e+06	384463	623265	535135	796325	404415	585516
60	60	sp|P35527|K1C9_HUMAN	Keratin, type I cytoskeletal 9 OS=Homo sapiens OX=9606 GN=KRT9 PE=1 SV=3	197207	344411	219458	350470	217397	210371	348328	224200	214758
61	61	sp|P31116|DHOM_YEAST	Homoserine dehydrogenase OS=Saccharomyces cerevisiae (strain ATCC 204508 / S288c) OX=559292 GN=HOM6 PE=1 SV=1	4.094e+06	2.55967e+06	3.97585e+06	1.70927e+06	2.53695e+06	1.81032e+06	2.83861e+06	1.40349e+06	2.13432e+06
62	62	sp|Q05022|RRP5_YEAST	rRNA biogenesis protein RRP5 OS=Saccharomyces cerevisiae (strain ATCC 204508 / S288c) OX=559292 GN=RRP5 PE=1 SV=1	901695	517488	756058	221150	349708	272939	278273	177098	229024
63	63	sp|Q05506|SYRC_YEAST	Arginine--tRNA ligase, cytoplasmic OS=Saccharomyces cerevisiae (strain ATCC 204508 / S288c) OX=559292 GN=YDR341C PE=1 SV=1	5.9998e+06	3.69625e+06	5.27972e+06	2.60654e+06	3.23126e+06	2.84235e+06	3.87521e+06	1.88411e+06	3.07256e+06
64	64	sp|P41338|THIL_YEAST	Acetyl-CoA acetyltransferase OS=Saccharomyces cerevisiae (strain ATCC 204508 / S288c) OX=559292 GN=ERG10 PE=1 SV=3	5.38428e+06	3.69898e+06	4.91944e+06	1.11442e+06	1.2085e+06	1.15022e+06	4.13346e+06	2.32511e+06	3.55388e+06
65	65	sp|P14540|ALF_YEAST	Fructose-bisphosphate aldolase OS=Saccharomyces cerevisiae (strain ATCC 204508 / S288c) OX=559292 GN=FBA1 PE=1 SV=3	6.99519e+06	4.5365e+06	5.84306e+06	6.44361e+06	8.07724e+06	7.47494e+06	8.07031e+06	4.22986e+06	6.39687e+06
66	66	sp|P41805|RL10_YEAST	60S ribosomal protein L10 OS=Saccharomyces cerevisiae (strain ATCC 204508 / S288c) OX=559292 GN=RPL10 PE=1 SV=1	7.55798e+06	4.73045e+06	6.72654e+06	6.51224e+06	8.27276e+06	8.88267e+06	8.96977e+06	3.27618e+06	6.87015e+06
67	67	sp|P54115|ALDH6_YEAST	Magnesium-activated aldehyde dehydrogenase, cytosolic OS=Saccharomyces cerevisiae (strain ATCC 204508 / S288c) OX=559292 GN=ALD6 PE=1 SV=4	3.26214e+06	1.9845e+06	2.84747e+06	1.12238e+06	1.26573e+06	1.31546e+06	1.76531e+06	993366	1.22806e+06
68	68	sp|P37302|APE3_YEAST	Aminopeptidase Y OS=Saccharomyces cerevisiae (strain ATCC 204508 / S288c) OX=559292 GN=APE3 PE=1 SV=1	681552	480181	636227	348918	254401	286788	696602	432845	567465
69	69	sp|P35908|K22E_HUMAN	Keratin, type II cytoskeletal 2 epidermal OS=Homo sapiens OX=9606 GN=KRT2 PE=1 SV=2	73111.9	70471.8	90875.2	258817	23840.6	58129.6	166723	109265	82824.9
70	70	sp|P26637|SYLC_YEAST	Leucine--tRNA ligase, cytoplasmic OS=Saccharomyces cerevisiae (strain ATCC 204508 / S288c) OX=559292 GN=CDC60 PE=1 SV=1	1.89348e+06	1.15116e+06	1.60855e+06	769912	991354	919098	1.38435e+06	610476	994338
71	71	sp|P06106|CYSD_YEAST	Homocysteine/cysteine synthase OS=Saccharomyces cerevisiae (strain ATCC 204508 / S288c) OX=559292 GN=MET17 PE=1 SV=3	1.99883e+06	1.20785e+06	1.56129e+06	1.57528e+06	3.09936e+06	1.77231e+06	3.14547e+06	1.57992e+06	2.09235e+06
72	72	sp|A6ZY89|ARO1_YEAS7	Pentafunctional AROM polypeptide OS=Saccharomyces cerevisiae (strain YJM789) OX=307796 GN=ARO1 PE=3 SV=1	1.19744e+06	759081	1.08294e+06	540463	711178	614038	944357	587319	806840
73	73	sp|P05750|RS3_YEAST	40S ribosomal protein S3 OS=Saccharomyces cerevisiae (strain ATCC 204508 / S288c) OX=559292 GN=RPS3 PE=1 SV=5	1.71892e+07	9.48277e+06	1.30684e+07	9.01456e+06	1.12496e+07	1.00644e+07	1.23115e+07	6.66175e+06	1.08607e+07
74	74	sp|P37012|PGM2_YEAST	Phosphoglucomutase 2 OS=Saccharomyces cerevisiae (strain ATCC 204508 / S288c) OX=559292 GN=PGM2 PE=1 SV=1	176854	137977	219125	2.07596e+06	2.70779e+06	2.27881e+06	2.69528e+06	1.44626e+06	2.31896e+06
75	75	sp|P14904|AMPL_YEAST	Vacuolar aminopeptidase 1 OS=Saccharomyces cerevisiae (strain ATCC 204508 / S288c) OX=559292 GN=APE1 PE=1 SV=2	253654	200625	260155	1.67529e+06	1.9308e+06	1.60653e+06	2.16827e+06	1.25707e+06	2.2598e+06
76	76	sp|P17536|TPM1_YEAST	Tropomyosin-1 OS=Saccharomyces cerevisiae (strain ATCC 204508 / S288c) OX=559292 GN=TPM1 PE=1 SV=1	271473	238820	266613	147231	136795	165299	318670	204905	285346
77	77	sp|Q12460|NOP56_YEAST	Nucleolar protein 56 OS=Saccharomyces cerevisiae (strain ATCC 204508 / S288c) OX=559292 GN=NOP56 PE=1 SV=1	2.11887e+06	1.48197e+06	2.03679e+06	877297	1.2369e+06	1.20997e+06	1.02732e+06	468248	758619
78	78	sp|P07245|C1TC_YEAST	C-1-tetrahydrofolate synthase, cytoplasmic OS=Saccharomyces cerevisiae (strain ATCC 204508 / S288c) OX=559292 GN=ADE3 PE=1 SV=1	1.61373e+06	1.0847e+06	1.41752e+06	665392	866015	891711	1.19161e+06	670326	1.04138e+06
79	79	sp|P53622|COPA_YEAST	Coatomer subunit alpha OS=Saccharomyces cerevisiae (strain ATCC 204508 / S288c) OX=559292 GN=COP1 PE=1 SV=2	744406	489626	734641	440711	562236	485403	629518	345629	547447
80	80	sp|P25443|RS2_YEAST	40S ribosomal protein S2 OS=Saccharomyces cerevisiae (strain ATCC 204508 / S288c) OX=559292 GN=RPS2 PE=1 SV=3	1.42837e+07	7.86757e+06	1.0716e+07	5.99208e+06	7.24599e+06	7.43351e+06	7.34967e+06	4.33666e+06	7.34556e+06
81	81	sp|P26786|RS7A_YEAST	40S ribosomal protein S7-A OS=Saccharomyces cerevisiae (strain ATCC 204508 / S288c) OX=559292 GN=RPS7A PE=1 SV=4	1.6041e+07	8.86657e+06	1.14727e+07	5.67814e+06	7.93928e+06	7.25144e+06	7.39483e+06	3.75721e+06	6.92315e+06
82	82	sp|P43616|DUG1_YEAST	Cys-Gly metallodipeptidase DUG1 OS=Saccharomyces cerevisiae (strain ATCC 204508 / S288c) OX=559292 GN=DUG1 PE=1 SV=1	947352	740153	1.09821e+06	453121	492043	455818	990559	567908	881180
83	83	sp|P13188|SYQ_YEAST	Glutamine--tRNA ligase OS=Saccharomyces cerevisiae (strain ATCC 204508 / S288c) OX=559292 GN=GLN4 PE=1 SV=2	899523	611744	832601	393858	454901	450256	555245	332675	490811
84	84	sp|P06105|SC160_YEAST	Protein SCP160 OS=Saccharomyces cerevisiae (strain ATCC 204508 / S288c) OX=559292 GN=SCP160 PE=1 SV=3	1.66346e+06	1.13916e+06	1.71307e+06	814130	1.2301e+06	1.03315e+06	1.49587e+06	779240	1.17308e+06
85	85	sp|P07284|SYSC_YEAST	Serine--tRNA ligase, cytoplasmic OS=Saccharomyces cerevisiae (strain ATCC 204508 / S288c) OX=559292 GN=SES1 PE=1 SV=2	2.3125e+06	1.58793e+06	2.1399e+06	1.36532e+06	1.70218e+06	1.51332e+06	1.96558e+06	1.00274e+06	1.61993e+06
86	86	sp|P10596|INV4_YEASX	Invertase 4 OS=Saccharomyces cerevisiae OX=4932 GN=SUC4 PE=3 SV=1	24621.1	16367.2	23147.6	97153.5	197653	155568	245176	78577.5	145895
87	87	sp|Q05911|PUR8_YEAST	Adenylosuccinate lyase OS=Saccharomyces cerevisiae (strain ATCC 204508 / S288c) OX=559292 GN=ADE13 PE=1 SV=1	1.84072e+06	1.0397e+06	1.51536e+06	638255	823235	794636	1.11018e+06	479645	991272
88	88	sp|P38715|GRE3_YEAST	NADPH-dependent aldose reductase GRE3 OS=Saccharomyces cerevisiae (strain ATCC 204508 / S288c) OX=559292 GN=GRE3 PE=1 SV=1	275374	243944	304123	360494	437573	361061	700227	332901	664884
89	89	sp|P16140|VATB_YEAST	V-type proton ATPase subunit B OS=Saccharomyces cerevisiae (strain ATCC 204508 / S288c) OX=559292 GN=VMA2 PE=1 SV=2	1.1964e+06	775345	1.02248e+06	1.22795e+06	1.53357e+06	1.31863e+06	1.57582e+06	864475	1.35333e+06
90	90	sp|P19882|HSP60_YEAST	Heat shock protein 60, mitochondrial OS=Saccharomyces cerevisiae (strain ATCC 204508 / S288c) OX=559292 GN=HSP60 PE=1 SV=1	2.15265e+06	1.43326e+06	1.92146e+06	1.04123e+06	1.2597e+06	1.17367e+06	1.34358e+06	640662	979888
91	91	sp|P04807|HXKB_YEAST	Hexokinase-2 OS=Saccharomyces cerevisiae (strain ATCC 204508 / S288c) OX=559292 GN=HXK2 PE=1 SV=4	1.82036e+06	1.35212e+06	1.92957e+06	1.11789e+06	1.27264e+06	1.29866e+06	1.55079e+06	959842	1.51495e+06
92	92	sp|P16474|BIP_YEAST	Endoplasmic reticulum chaperone BiP OS=Saccharomyces cerevisiae (strain ATCC 204508 / S288c) OX=559292 GN=KAR2 PE=1 SV=1	761080	566801	753528	308482	429821	324629	481879	284342	460244
93	93	sp|P07267|CARP_YEAST	Saccharopepsin OS=Saccharomyces cerevisiae (strain ATCC 204508 / S288c) OX=559292 GN=PEP4 PE=1 SV=1	894910	491456	931047	1.08586e+06	1.32978e+06	1.06163e+06	1.80104e+06	954784	1.64055e+06
94	94	sp|P10081|IF4A_YEAST	ATP-dependent RNA helicase eIF4A OS=Saccharomyces cerevisiae (strain ATCC 204508 / S288c) OX=559292 GN=TIF1 PE=1 SV=3	2.38699e+07	1.367e+07	1.92968e+07	7.72086e+06	9.77158e+06	9.0866e+06	1.13208e+07	6.2486e+06	1.02943e+07
95	95	sp|P38219|OLA1_YEAST	Obg-like ATPase 1 OS=Saccharomyces cerevisiae (strain ATCC 204508 / S288c) OX=559292 GN=OLA1 PE=1 SV=1	6.56007e+06	4.5196e+06	6.36553e+06	3.74156e+06	4.66614e+06	4.28979e+06	4.95775e+06	2.53593e+06	2.70506e+06
96	96	sp|P38011|GBLP_YEAST	Guanine nucleotide-binding protein subunit beta-like protein OS=Saccharomyces cerevisiae (strain ATCC 204508 / S288c) OX=559292 GN=ASC1 PE=1 SV=4	1.8952e+07	1.02456e+07	1.58371e+07	5.86178e+06	7.11118e+06	6.97805e+06	8.39582e+06	4.42503e+06	7.20589e+06
97	97	sp|P00815|HIS2_YEAST	Histidine biosynthesis trifunctional protein OS=Saccharomyces cerevisiae (strain ATCC 204508 / S288c) OX=559292 GN=HIS4 PE=1 SV=3	509312	303822	378613	406467	529226	494352	608839	341645	477765
98	98	sp|Q12213|RL7B_YEAST	60S ribosomal protein L7-B OS=Saccharomyces cerevisiae (strain ATCC 204508 / S288c) OX=559292 GN=RPL7B PE=1 SV=3	32725.5	29194	38096.5	43716.7	44498.6	70298.3	50203.9	31463.4	57014.9
99	99	sp|P05755|RS9B_YEAST	40S ribosomal protein S9-B OS=Saccharomyces cerevisiae (strain ATCC 204508 / S288c) OX=559292 GN=RPS9B PE=1 SV=4	478972	299933	458691	192474	222952	223461	275895	157202	253964
100	100	sp|P10664|RL4A_YEAST	60S ribosomal protein L4-A OS=Saccharomyces cerevisiae (strain ATCC 204508 / S288c) OX=559292 GN=RPL4A PE=1 SV=4	7.92428e+06	5.94394e+06	6.84429e+06	5.558e+06	7.04973e+06	7.12685e+06	6.319e+06	3.16873e+06	5.38898e+06
101	101	sp|A6ZN26|EIF3C_YEAS7	Eukaryotic translation initiation factor 3 subunit C OS=Saccharomyces cerevisiae (strain YJM789) OX=307796 GN=NIP1 PE=3 SV=1	2.51517e+06	1.4907e+06	2.22367e+06	974149	1.32155e+06	1.17751e+06	1.47263e+06	774634	1.20684e+06
102	102	sp|P04806|HXKA_YEAST	Hexokinase-1 OS=Saccharomyces cerevisiae (strain ATCC 204508 / S288c) OX=559292 GN=HXK1 PE=1 SV=2	130905	82023.1	131230	3.04715e+06	3.76999e+06	3.24082e+06	2.41026e+06	1.45574e+06	2.57754e+06
103	103	sp|P0CX46|RL2B_YEAST	60S ribosomal protein L2-B OS=Saccharomyces cerevisiae (strain ATCC 204508 / S288c) OX=559292 GN=RPL2B PE=1 SV=1	6.2917e+06	4.50751e+06	5.2088e+06	3.77895e+06	4.97048e+06	4.07791e+06	4.48889e+06	2.73114e+06	4.39827e+06
104	104	sp|P00958|SYMC_YEAST	Methionine--tRNA ligase, cytoplasmic OS=Saccharomyces cerevisiae (strain ATCC 204508 / S288c) OX=559292 GN=MES1 PE=1 SV=4	440516	261292	413986	183397	290429	204601	387454	140660	247185
105	105	sp|P26783|RS5_YEAST	40S ribosomal protein S5 OS=Saccharomyces cerevisiae (strain ATCC 204508 / S288c) OX=559292 GN=RPS5 PE=1 SV=3	1.70796e+07	9.61316e+06	1.24923e+07	8.43787e+06	1.24882e+07	1.07543e+07	1.15043e+07	5.14474e+06	8.48316e+06
106	106	sp|P41277|GPP1_YEAST	Glycerol-1-phosphate phosphohydrolase 1 OS=Saccharomyces cerevisiae (strain ATCC 204508 / S288c) OX=559292 GN=GPP1 PE=1 SV=3	722563	574419	721873	1.3119e+06	1.40735e+06	1.69952e+06	1.1265e+06	620268	944133
107	107	sp|P07251|ATPA_YEAST	ATP synthase subunit alpha, mitochondrial OS=Saccharomyces cerevisiae (strain ATCC 204508 / S288c) OX=559292 GN=ATP1 PE=1 SV=5	3.62355e+06	2.34761e+06	3.20472e+06	769006	994531	800783	1.33675e+06	745899	1.16243e+06
108	108	sp|P49090|ASNS2_YEAST	Asparagine synthetase [glutamine-hydrolyzing] 2 OS=Saccharomyces cerevisiae (strain ATCC 204508 / S288c) OX=559292 GN=ASN2 PE=1 SV=2	676677	421241	553637	219810	289050	219478	143682	76615.1	131894
109	109	sp|P54838|DAK1_YEAST	Dihydroxyacetone kinase 1 OS=Saccharomyces cerevisiae (strain ATCC 204508 / S288c) OX=559292 GN=DAK1 PE=1 SV=1	560532	390987	530136	495577	548264	537392	820280	414339	707606
110	110	sp|P42945|UTP10_YEAST	U3 small nucleolar RNA-associated protein 10 OS=Saccharomyces cerevisiae (strain ATCC 204508 / S288c) OX=559292 GN=UTP10 PE=1 SV=1	512122	319007	459252	225965	258704	232887	281141	138019	227792
111	111	sp|P38088|SYG_YEAST	Glycine--tRNA ligase 1, mitochondrial OS=Saccharomyces cerevisiae (strain ATCC 204508 / S288c) OX=559292 GN=GRS1 PE=1 SV=3	502969	332806	424038	171486	261730	259503	297820	161536	250211
112	112	sp|P16120|THRC_YEAST	Threonine synthase OS=Saccharomyces cerevisiae (strain ATCC 204508 / S288c) OX=559292 GN=THR4 PE=1 SV=1	1.22313e+06	907600	1.26842e+06	584753	722016	669184	901316	528398	720040
113	113	sp|P09938|RIR2_YEAST	Ribonucleoside-diphosphate reductase small chain 1 OS=Saccharomyces cerevisiae (strain ATCC 204508 / S288c) OX=559292 GN=RNR2 PE=1 SV=2	1.36186e+06	893699	1.33384e+06	3.52871e+06	3.99629e+06	3.57857e+06	4.65264e+06	2.47524e+06	4.45598e+06
114	114	sp|P26785|RL16B_YEAST	60S ribosomal protein L16-B OS=Saccharomyces cerevisiae (strain ATCC 204508 / S288c) OX=559292 GN=RPL16B PE=1 SV=3	2.23666e+06	1.32221e+06	1.69201e+06	2.35682e+06	3.03139e+06	2.89254e+06	3.3389e+06	1.57779e+06	2.94264e+06
115	115	sp|P32861|UGPA1_YEAST	UTP--glucose-1-phosphate uridylyltransferase OS=Saccharomyces cerevisiae (strain ATCC 204508 / S288c) OX=559292 GN=UGP1 PE=1 SV=1	418742	198776	365716	375268	435015	420375	581203	342626	543542
116	116	sp|P53221|RL26B_YEAST	60S ribosomal protein L26-B OS=Saccharomyces cerevisiae (strain ATCC 204508 / S288c) OX=559292 GN=RPL26B PE=1 SV=2	1.39977e+07	9.87691e+06	1.1915e+07	1.5025e+07	1.64118e+07	1.64732e+07	1.59832e+07	1.10801e+07	1.71191e+07
117	117	sp|P49723|RIR4_YEAST	Ribonucleoside-diphosphate reductase small chain 2 OS=Saccharomyces cerevisiae (strain ATCC 204508 / S288c) OX=559292 GN=RNR4 PE=1 SV=1	3.34704e+06	2.06831e+06	3.00042e+06	4.96021e+06	5.98415e+06	5.23585e+06	6.49163e+06	3.70112e+06	6.57169e+06
118	118	sp|P38968|SEC31_YEAST	Protein transport protein SEC31 OS=Saccharomyces cerevisiae (strain ATCC 204508 / S288c) OX=559292 GN=SEC31 PE=1 SV=3	405707	301740	431051	199556	269225	228685	370613	218196	347584
119	119	sp|P0CX83|RL19B_YEAST	60S ribosomal protein L19-B OS=Saccharomyces cerevisiae (strain ATCC 204508 / S288c) OX=559292 GN=RPL19B PE=1 SV=1	6.86981e+06	4.13695e+06	6.0543e+06	9.29456e+06	1.07494e+07	9.85075e+06	1.03435e+07	5.81627e+06	9.77185e+06
120	120	sp|P26321|RL5_YEAST	60S ribosomal protein L5 OS=Saccharomyces cerevisiae (strain ATCC 204508 / S288c) OX=559292 GN=RPL5 PE=1 SV=4	8.57007e+06	6.1713e+06	7.56946e+06	4.91052e+06	6.07616e+06	6.03523e+06	4.99997e+06	3.7671e+06	5.82382e+06
121	121	sp|P15180|SYKC_YEAST	Lysine--tRNA ligase, cytoplasmic OS=Saccharomyces cerevisiae (strain ATCC 204508 / S288c) OX=559292 GN=KRS1 PE=1 SV=2	3.50053e+06	2.33625e+06	3.07947e+06	1.18706e+06	1.54413e+06	1.44718e+06	1.53145e+06	787954	1.30538e+06
122	122	sp|P38934|BFR1_YEAST	Nuclear segregation protein BFR1 OS=Saccharomyces cerevisiae (strain ATCC 204508 / S288c) OX=559292 GN=BFR1 PE=1 SV=1	263155	217576	283804	178353	198893	211583	287244	151885	214656
123	123	sp|P39692|MET10_YEAST	Sulfite reductase [NADPH] flavoprotein component OS=Saccharomyces cerevisiae (strain ATCC 204508 / S288c) OX=559292 GN=MET10 PE=1 SV=2	172595	79057.5	145751	269777	473733	364050	333826	225992	373324
124	124	sp|P0CX56|RS18B_YEAST	40S ribosomal protein S18-B OS=Saccharomyces cerevisiae (strain ATCC 204508 / S288c) OX=559292 GN=RPS18B PE=1 SV=1	4.1689e+07	2.8693e+07	3.57748e+07	2.63407e+07	3.13565e+07	2.50794e+07	2.92199e+07	1.49932e+07	2.58051e+07
125	125	sp|P33322|CBF5_YEAST	H/ACA ribonucleoprotein complex subunit CBF5 OS=Saccharomyces cerevisiae (strain ATCC 204508 / S288c) OX=559292 GN=CBF5 PE=1 SV=1	1.56044e+06	862128	1.31028e+06	591616	709098	666763	729817	373549	607095
126	126	sp|P80210|PURA_YEAST	Adenylosuccinate synthetase OS=Saccharomyces cerevisiae (strain ATCC 204508 / S288c) OX=559292 GN=ADE12 PE=1 SV=3	1.32624e+06	739600	1.10533e+06	847855	757663	598711	1.21835e+06	631936	951882
127	127	sp|P38788|SSZ1_YEAST	Ribosome-associated complex subunit SSZ1 OS=Saccharomyces cerevisiae (strain ATCC 204508 / S288c) OX=559292 GN=SSZ1 PE=1 SV=2	2.13391e+06	1.52163e+06	2.06596e+06	1.11815e+06	1.44625e+06	1.28251e+06	1.50744e+06	856318	1.19344e+06
128	128	sp|P32327|PYC2_YEAST	Pyruvate carboxylase 2 OS=Saccharomyces cerevisiae (strain ATCC 204508 / S288c) OX=559292 GN=PYC2 PE=1 SV=2	326910	200669	297829	152185	189800	166913	198275	127810	175162
129	129	sp|P54839|HMCS_YEAST	Hydroxymethylglutaryl-CoA synthase OS=Saccharomyces cerevisiae (strain ATCC 204508 / S288c) OX=559292 GN=ERG13 PE=1 SV=1	2.42593e+06	1.65755e+06	2.26679e+06	412541	478689	403409	1.16387e+06	717389	1.06857e+06
130	130	sp|Q12363|WTM1_YEAST	Transcriptional modulator WTM1 OS=Saccharomyces cerevisiae (strain ATCC 204508 / S288c) OX=559292 GN=WTM1 PE=1 SV=1	716090	523534	737960	1.05207e+06	1.21182e+06	1.10957e+06	2.01243e+06	1.3574e+06	2.16007e+06
131	131	sp|P38708|YHI0_YEAST	Putative proline--tRNA ligase YHR020W OS=Saccharomyces cerevisiae (strain ATCC 204508 / S288c) OX=559292 GN=YHR020W PE=1 SV=1	584085	353397	418530	258021	343533	246027	317036	150395	218696
132	132	sp|P34730|BMH2_YEAST	Protein BMH2 OS=Saccharomyces cerevisiae (strain ATCC 204508 / S288c) OX=559292 GN=BMH2 PE=1 SV=3	199789	133447	195568	110493	147123	148629	169208	100219	145223
133	133	sp|P39730|IF2P_YEAST	Eukaryotic translation initiation factor 5B OS=Saccharomyces cerevisiae (strain ATCC 204508 / S288c) OX=559292 GN=FUN12 PE=1 SV=2	1.34892e+06	869706	1.11316e+06	595908	675541	589424	603786	406774	655518
134	134	sp|P0CS91|HSP77_YEASX	Import motor subunit, mitochondrial OS=Saccharomyces cerevisiae OX=4932 GN=SSC1 PE=1 SV=1	1.08686e+06	733606	1.00393e+06	369589	527810	516868	508770	294781	405745
135	135	sp|P53090|ARO8_YEAST	Aromatic/aminoadipate aminotransferase 1 OS=Saccharomyces cerevisiae (strain ATCC 204508 / S288c) OX=559292 GN=ARO8 PE=1 SV=1	1.562e+06	954348	1.29156e+06	555431	736817	596176	944748	525895	776414
136	136	sp|P04801|SYTC_YEAST	Threonine--tRNA ligase, cytoplasmic OS=Saccharomyces cerevisiae (strain ATCC 204508 / S288c) OX=559292 GN=THS1 PE=1 SV=2	2.25235e+06	1.3974e+06	1.74514e+06	869801	1.17937e+06	1.05756e+06	1.16309e+06	772817	1.19931e+06
137	137	sp|P50095|IMDH3_YEAST	Inosine-5'-monophosphate dehydrogenase 3 OS=Saccharomyces cerevisiae (strain ATCC 204508 / S288c) OX=559292 GN=IMD3 PE=1 SV=1	576157	373448	478431	95079.3	137118	92122.2	178444	100199	150614
138	138	sp|P09624|DLDH_YEAST	Dihydrolipoyl dehydrogenase, mitochondrial OS=Saccharomyces cerevisiae (strain ATCC 204508 / S288c) OX=559292 GN=LPD1 PE=1 SV=1	562734	361129	512082	194627	223983	231337	484147	347355	513435
139	139	sp|P39683|NPT1_YEAST	Nicotinate phosphoribosyltransferase OS=Saccharomyces cerevisiae (strain ATCC 204508 / S288c) OX=559292 GN=NPT1 PE=1 SV=3	612366	438710	663434	264062	327153	314035	739414	418396	737581
140	140	sp|P05759|RS31_YEAST	Ubiquitin-40S ribosomal protein S31 OS=Saccharomyces cerevisiae (strain ATCC 204508 / S288c) OX=559292 GN=RPS31 PE=1 SV=3	1.46794e+07	9.17812e+06	1.247e+07	1.0737e+07	1.18547e+07	1.07617e+07	1.02084e+07	6.50349e+06	1.0759e+07
141	141	sp|P15303|SEC23_YEAST	Protein transport protein SEC23 OS=Saccharomyces cerevisiae (strain ATCC 204508 / S288c) OX=559292 GN=SEC23 PE=1 SV=1	697481	337400	597575	385442	405114	424020	470123	287168	427264
142	142	sp|P22855|MAN1_YEAST	Alpha-mannosidase OS=Saccharomyces cerevisiae (strain ATCC 204508 / S288c) OX=559292 GN=AMS1 PE=1 SV=2	149211	85739	120564	122843	105137	107601	175449	147162	168151
143	143	sp|P32454|APE2_YEAST	Aminopeptidase 2, mitochondrial OS=Saccharomyces cerevisiae (strain ATCC 204508 / S288c) OX=559292 GN=APE2 PE=1 SV=4	300450	228397	266274	280261	397130	347442	493062	248714	417170
144	144	sp|P06634|DED1_YEAST	ATP-dependent RNA helicase DED1 OS=Saccharomyces cerevisiae (strain ATCC 204508 / S288c) OX=559292 GN=DED1 PE=1 SV=2	2.51226e+06	1.5624e+06	2.1205e+06	708721	991184	937812	1.09935e+06	589541	959311
145	145	sp|P17967|PDI_YEAST	Protein disulfide-isomerase OS=Saccharomyces cerevisiae (strain ATCC 204508 / S288c) OX=559292 GN=PDI1 PE=1 SV=2	475621	355605	374423	453606	532000	453512	473939	285160	437848
146	146	sp|Q12122|HOSM_YEAST	Homocitrate synthase, mitochondrial OS=Saccharomyces cerevisiae (strain ATCC 204508 / S288c) OX=559292 GN=LYS21 PE=1 SV=1	342818	163831	223773	85429.8	122899	103618	199885	130022	166245
147	147	sp|Q03195|RLI1_YEAST	Translation initiation factor RLI1 OS=Saccharomyces cerevisiae (strain ATCC 204508 / S288c) OX=559292 GN=RLI1 PE=1 SV=1	2.29137e+06	1.40103e+06	1.88993e+06	814404	926407	1.00827e+06	1.02949e+06	610362	927277
148	148	sp|P00360|G3P1_YEAST	Glyceraldehyde-3-phosphate dehydrogenase 1 OS=Saccharomyces cerevisiae (strain ATCC 204508 / S288c) OX=559292 GN=TDH1 PE=1 SV=3	99234.5	56385.6	70811.3	2.37706e+06	2.76596e+06	2.5105e+06	3.14589e+06	1.88466e+06	3.21717e+06
149	149	sp|P32481|IF2G_YEAST	Eukaryotic translation initiation factor 2 subunit gamma OS=Saccharomyces cerevisiae (strain ATCC 204508 / S288c) OX=559292 GN=GCD11 PE=1 SV=1	2.07868e+06	1.24939e+06	2.2611e+06	940048	1.04958e+06	856341	1.15509e+06	519400	1.06615e+06
150	150	sp|P53051|MALX3_YEAST	Oligo-1,6-glucosidase IMA1 OS=Saccharomyces cerevisiae (strain ATCC 204508 / S288c) OX=559292 GN=IMA1 PE=1 SV=1	48424.9	35771.1	53919	98111.7	92952.9	86142.2	228575	131614	202688
151	151	sp|P47912|LCF4_YEAST	Long-chain-fatty-acid--CoA ligase 4 OS=Saccharomyces cerevisiae (strain ATCC 204508 / S288c) OX=559292 GN=FAA4 PE=1 SV=1	265372	167114	209385	374342	570367	483643	562649	280915	543688
152	152	sp|P39976|DLD3_YEAST	D-2-hydroxyglutarate--pyruvate transhydrogenase DLD3 OS=Saccharomyces cerevisiae (strain ATCC 204508 / S288c) OX=559292 GN=DLD3 PE=1 SV=1	642376	445475	597903	513018	590438	572177	875281	420191	745806
153	153	sp|P43590|YFH6_YEAST	Uncharacterized peptidase YFR006W OS=Saccharomyces cerevisiae (strain ATCC 204508 / S288c) OX=559292 GN=YFR006W PE=1 SV=1	232788	190075	279897	146977	130583	125781	197720	148504	234171
154	154	sp|P47143|ADK_YEAST	Adenosine kinase OS=Saccharomyces cerevisiae (strain ATCC 204508 / S288c) OX=559292 GN=ADO1 PE=1 SV=1	1.1872e+06	1.00835e+06	1.41423e+06	249744	295003	266021	968322	500878	741132
155	155	sp|P16862|PFKA2_YEAST	ATP-dependent 6-phosphofructokinase subunit beta OS=Saccharomyces cerevisiae (strain ATCC 204508 / S288c) OX=559292 GN=PFK2 PE=1 SV=4	1.60768e+06	1.02499e+06	1.3656e+06	1.11228e+06	1.46076e+06	1.29883e+06	1.44066e+06	828230	1.39999e+06
156	156	sp|Q04409|EMI2_YEAST	Putative glucokinase-2 OS=Saccharomyces cerevisiae (strain ATCC 204508 / S288c) OX=559292 GN=EMI2 PE=1 SV=1	133774	40776.9	76256.4	466131	556992	482898	491743	289678	520602
157	157	sp|P00931|TRP_YEAST	Tryptophan synthase OS=Saccharomyces cerevisiae (strain ATCC 204508 / S288c) OX=559292 GN=TRP5 PE=1 SV=1	796573	501204	657156	345276	380187	434547	609160	325102	540188
158	158	sp|P27614|CBPS_YEAST	Carboxypeptidase S OS=Saccharomyces cerevisiae (strain ATCC 204508 / S288c) OX=559292 GN=CPS1 PE=1 SV=2	247934	281474	232774	135668	165211	190223	359784	356108	421266
159	159	sp|P0CX32|RS24B_YEAST	40S ribosomal protein S24-B OS=Saccharomyces cerevisiae (strain ATCC 204508 / S288c) OX=559292 GN=RPS24B PE=1 SV=1	2.89517e+07	1.74812e+07	2.18258e+07	1.28906e+07	1.44799e+07	1.44606e+07	1.62629e+07	9.31559e+06	1.70719e+07
160	160	sp|P38891|BCA1_YEAST	Branched-chain-amino-acid aminotransferase, mitochondrial OS=Saccharomyces cerevisiae (strain ATCC 204508 / S288c) OX=559292 GN=BAT1 PE=1 SV=1	844846	521053	895804	334836	484778	363323	569290	279547	533933
161	161	sp|P29704|FDFT_YEAST	Squalene synthase OS=Saccharomyces cerevisiae (strain ATCC 204508 / S288c) OX=559292 GN=ERG9 PE=1 SV=2	712607	497278	706173	566884	723680	607938	1.02245e+06	496477	911655
162	162	sp|P32074|COPG_YEAST	Coatomer subunit gamma OS=Saccharomyces cerevisiae (strain ATCC 204508 / S288c) OX=559292 GN=SEC21 PE=1 SV=2	940430	926156	958151	543041	674996	582966	979257	575463	876316
163	163	sp|P23776|EXG1_YEAST	Glucan 1,3-beta-glucosidase I/II OS=Saccharomyces cerevisiae (strain ATCC 204508 / S288c) OX=559292 GN=EXG1 PE=1 SV=1	1.04775e+06	723976	1.14593e+06	498715	480391	520168	924882	441622	702295
164	164	sp|P40054|SERA_YEAST	D-3-phosphoglycerate dehydrogenase 1 OS=Saccharomyces cerevisiae (strain ATCC 204508 / S288c) OX=559292 GN=SER3 PE=1 SV=1	192805	140554	153599	120260	253517	217500	287368	195677	255672
165	165	sp|P25087|ERG6_YEAST	Sterol 24-C-methyltransferase OS=Saccharomyces cerevisiae (strain ATCC 204508 / S288c) OX=559292 GN=ERG6 PE=1 SV=4	1.29714e+06	894596	1.10406e+06	744468	952862	764197	1.35991e+06	726422	1.12968e+06
166	166	sp|P00924|ENO1_YEAST	Enolase 1 OS=Saccharomyces cerevisiae (strain ATCC 204508 / S288c) OX=559292 GN=ENO1 PE=1 SV=3	228915	121136	220186	982552	1.35919e+06	982726	939067	647970	1.19596e+06
167	167	sp|P02406|RL28_YEAST	60S ribosomal protein L28 OS=Saccharomyces cerevisiae (strain ATCC 204508 / S288c) OX=559292 GN=RPL28 PE=1 SV=3	7.24788e+06	4.11192e+06	5.52654e+06	4.20116e+06	5.48832e+06	5.30949e+06	5.29442e+06	2.80536e+06	5.21324e+06
168	168	sp|P37898|AAP1_YEAST	Alanine/arginine aminopeptidase OS=Saccharomyces cerevisiae (strain ATCC 204508 / S288c) OX=559292 GN=AAP1 PE=1 SV=2	741581	431134	589042	420304	434429	443891	538959	273664	525120
169	169	sp|P40212|RL13B_YEAST	60S ribosomal protein L13-B OS=Saccharomyces cerevisiae (strain ATCC 204508 / S288c) OX=559292 GN=RPL13B PE=1 SV=1	2.18578e+07	1.49604e+07	1.82223e+07	2.06368e+07	2.47522e+07	2.05e+07	2.21576e+07	1.29664e+07	2.34855e+07
170	170	sp|P39935|IF4F1_YEAST	Eukaryotic initiation factor 4F subunit p150 OS=Saccharomyces cerevisiae (strain ATCC 204508 / S288c) OX=559292 GN=TIF4631 PE=1 SV=2	332287	459167	261116	152424	187168	193344	149692	109890	151274
171	171	sp|P32476|ERG1_YEAST	Squalene monooxygenase OS=Saccharomyces cerevisiae (strain ATCC 204508 / S288c) OX=559292 GN=ERG1 PE=1 SV=2	1.42214e+06	938442	1.18724e+06	331454	421658	374033	1.64363e+06	805404	1.35703e+06
172	172	sp|P04173|LEU3_YEAST	3-isopropylmalate dehydrogenase OS=Saccharomyces cerevisiae (strain ATCC 204508 / S288c) OX=559292 GN=LEU2 PE=1 SV=4	619031	416604	476179	612318	951202	820264	1.05785e+06	542390	912527
173	173	sp|P41807|VATH_YEAST	V-type proton ATPase subunit H OS=Saccharomyces cerevisiae (strain ATCC 204508 / S288c) OX=559292 GN=VMA13 PE=1 SV=1	793649	402744	545011	628855	821367	726255	865519	396701	905652
174	174	sp|P34760|TSA1_YEAST	Peroxiredoxin TSA1 OS=Saccharomyces cerevisiae (strain ATCC 204508 / S288c) OX=559292 GN=TSA1 PE=1 SV=3	5.71826e+06	3.27435e+06	5.70791e+06	457383	539712	512468	1.06474e+06	674183	1.09161e+06
175	175	sp|P41940|MPG1_YEAST	Mannose-1-phosphate guanyltransferase OS=Saccharomyces cerevisiae (strain ATCC 204508 / S288c) OX=559292 GN=PSA1 PE=1 SV=2	1.01845e+07	5.76705e+06	8.61005e+06	3.67197e+06	4.64195e+06	3.94641e+06	5.42253e+06	3.15e+06	4.74987e+06
176	176	sp|P13663|DHAS_YEAST	Aspartate-semialdehyde dehydrogenase OS=Saccharomyces cerevisiae (strain ATCC 204508 / S288c) OX=559292 GN=HOM2 PE=1 SV=1	3.20158e+06	2.07708e+06	2.46307e+06	1.53702e+06	2.02789e+06	1.50966e+06	2.04576e+06	1.16809e+06	1.76541e+06
177	177	sp|P32368|SAC1_YEAST	Phosphatidylinositol-3-phosphatase SAC1 OS=Saccharomyces cerevisiae (strain ATCC 204508 / S288c) OX=559292 GN=SAC1 PE=1 SV=1	402584	267793	389202	267849	341493	288975	416280	246375	447832
178	178	sp|P14742|GFA1_YEAST	Glutamine--fructose-6-phosphate aminotransferase [isomerizing] OS=Saccharomyces cerevisiae (strain ATCC 204508 / S288c) OX=559292 GN=GFA1 PE=1 SV=4	414600	262341	288303	147505	176480	160434	180160	96871.8	159466
179	179	sp|P20459|IF2A_YEAST	Eukaryotic translation initiation factor 2 subunit alpha OS=Saccharomyces cerevisiae (strain ATCC 204508 / S288c) OX=559292 GN=SUI2 PE=1 SV=1	1.27044e+06	300543	403996	171428	231068	568369	217496	307889	462604
180	180	sp|P00830|ATPB_YEAST	ATP synthase subunit beta, mitochondrial OS=Saccharomyces cerevisiae (strain ATCC 204508 / S288c) OX=559292 GN=ATP2 PE=1 SV=2	1.29797e+06	826498	1.12701e+06	414514	505509	417344	613982	293670	430697
181	181	sp|P52910|ACS2_YEAST	Acetyl-coenzyme A synthetase 2 OS=Saccharomyces cerevisiae (strain ATCC 204508 / S288c) OX=559292 GN=ACS2 PE=1 SV=1	2.04113e+06	1.03292e+06	1.49203e+06	380320	495049	447668	1.09723e+06	594451	999744
182	182	sp|P46654|RSSA2_YEAST	40S ribosomal protein S0-B OS=Saccharomyces cerevisiae (strain ATCC 204508 / S288c) OX=559292 GN=RPS0B PE=1 SV=2	2.92051e+07	2.23208e+07	2.68881e+07	1.4402e+07	1.852e+07	1.58114e+07	1.67085e+07	8.71931e+06	1.4206e+07
183	183	sp|P38625|GUAA_YEAST	GMP synthase [glutamine-hydrolyzing] OS=Saccharomyces cerevisiae (strain ATCC 204508 / S288c) OX=559292 GN=GUA1 PE=1 SV=4	1.51563e+06	992047	1.4186e+06	418244	581121	521025	715988	325770	445916
184	184	sp|P0CX52|RS16B_YEAST	40S ribosomal protein S16-B OS=Saccharomyces cerevisiae (strain ATCC 204508 / S288c) OX=559292 GN=RPS16B PE=1 SV=1	2.50716e+07	1.50853e+07	2.03345e+07	1.52881e+07	1.73938e+07	1.63701e+07	1.74406e+07	1.09193e+07	1.83046e+07
185	185	sp|Q01532|BLH1_YEAST	Cysteine proteinase 1, mitochondrial OS=Saccharomyces cerevisiae (strain ATCC 204508 / S288c) OX=559292 GN=LAP3 PE=1 SV=3	313404	168845	281658	94045.5	254100	122952	412618	228098	415100
186	186	sp|P0CX40|RS8B_YEAST	40S ribosomal protein S8-B OS=Saccharomyces cerevisiae (strain ATCC 204508 / S288c) OX=559292 GN=RPS8B PE=1 SV=1	2.72656e+07	1.83492e+07	2.22055e+07	1.53731e+07	1.75037e+07	1.68738e+07	1.63398e+07	9.09567e+06	1.49977e+07
187	187	sp|P15705|STI1_YEAST	Heat shock protein STI1 OS=Saccharomyces cerevisiae (strain ATCC 204508 / S288c) OX=559292 GN=STI1 PE=1 SV=1	179973	188983	259986	111750	111136	133417	89274.8	57512.7	78454
188	188	sp|P32527|ZUO1_YEAST	Zuotin OS=Saccharomyces cerevisiae (strain ATCC 204508 / S288c) OX=559292 GN=ZUO1 PE=1 SV=1	1.10452e+06	756933	1.02782e+06	386385	637164	292247	715942	421892	550534
189	189	sp|P22515|UBA1_YEAST	Ubiquitin-activating enzyme E1 1 OS=Saccharomyces cerevisiae (strain ATCC 204508 / S288c) OX=559292 GN=UBA1 PE=1 SV=2	262771	166112	262237	155999	208737	176114	218352	92002.8	139833
190	190	sp|P39522|ILV3_YEAST	Dihydroxy-acid dehydratase, mitochondrial OS=Saccharomyces cerevisiae (strain ATCC 204508 / S288c) OX=559292 GN=ILV3 PE=1 SV=2	927061	531011	897261	621785	819982	702373	1.22558e+06	597432	896537
191	191	sp|P24280|SEC14_YEAST	SEC14 cytosolic factor OS=Saccharomyces cerevisiae (strain ATCC 204508 / S288c) OX=559292 GN=SEC14 PE=1 SV=3	2.79293e+06	1.85257e+06	2.69961e+06	1.46688e+06	1.741e+06	1.46124e+06	2.62701e+06	1.35705e+06	2.14886e+06
192	192	sp|P16603|NCPR_YEAST	NADPH--cytochrome P450 reductase OS=Saccharomyces cerevisiae (strain ATCC 204508 / S288c) OX=559292 GN=NCP1 PE=1 SV=3	476058	324541	503594	335724	374211	407221	741524	374517	531676
193	193	sp|Q08745|RS10A_YEAST	40S ribosomal protein S10-A OS=Saccharomyces cerevisiae (strain ATCC 204508 / S288c) OX=559292 GN=RPS10A PE=1 SV=1	5.53603e+06	3.50929e+06	4.37139e+06	3.7151e+06	5.404e+06	4.37066e+06	4.84485e+06	2.83777e+06	4.86011e+06
194	194	sp|P07283|PMM_YEAST	Phosphomannomutase OS=Saccharomyces cerevisiae (strain ATCC 204508 / S288c) OX=559292 GN=SEC53 PE=1 SV=1	5.17415e+06	3.2938e+06	4.66715e+06	2.21011e+06	2.77279e+06	2.47109e+06	3.74084e+06	1.81297e+06	2.82086e+06
195	195	sp|P48015|GCST_YEAST	Aminomethyltransferase, mitochondrial OS=Saccharomyces cerevisiae (strain ATCC 204508 / S288c) OX=559292 GN=GCV1 PE=1 SV=2	701640	564661	735540	167561	199063	184332	415737	281165	461270
196	196	sp|P11412|G6PD_YEAST	Glucose-6-phosphate 1-dehydrogenase OS=Saccharomyces cerevisiae (strain ATCC 204508 / S288c) OX=559292 GN=ZWF1 PE=1 SV=4	827736	479584	692647	289903	442046	311162	436116	253077	275436
197	197	sp|P22146|GAS1_YEAST	1,3-beta-glucanosyltransferase GAS1 OS=Saccharomyces cerevisiae (strain ATCC 204508 / S288c) OX=559292 GN=GAS1 PE=1 SV=2	140119	117051	228032	47011.3	49491.4	54068.5	142477	68799.8	104372
198	198	sp|P15624|SYFB_YEAST	Phenylalanine--tRNA ligase beta subunit OS=Saccharomyces cerevisiae (strain ATCC 204508 / S288c) OX=559292 GN=FRS1 PE=1 SV=3	1.67134e+06	972536	1.32829e+06	649098	791776	765933	897003	488117	793148
199	199	sp|Q05905|HRI1_YEAST	Protein HRI1 OS=Saccharomyces cerevisiae (strain ATCC 204508 / S288c) OX=559292 GN=HRI1 PE=1 SV=1	1.03673e+06	754502	1.198e+06	813256	884220	864095	1.94187e+06	1.10094e+06	1.98714e+06
200	200	sp|P39516|RS14B_YEAST	40S ribosomal protein S14-B OS=Saccharomyces cerevisiae (strain ATCC 204508 / S288c) OX=559292 GN=RPS14B PE=1 SV=2	6.77894e+06	5.46415e+06	6.50583e+06	6.62089e+06	7.05996e+06	6.97996e+06	6.26593e+06	3.92123e+06	6.74686e+06
201	201	sp|P0CX48|RS11B_YEAST	40S ribosomal protein S11-B OS=Saccharomyces cerevisiae (strain ATCC 204508 / S288c) OX=559292 GN=RPS11B PE=1 SV=1	2.30135e+07	1.77289e+07	2.12894e+07	1.81953e+07	1.95726e+07	1.84907e+07	1.76762e+07	1.18191e+07	2.01131e+07
202	202	sp|P48589|RS12_YEAST	40S ribosomal protein S12 OS=Saccharomyces cerevisiae (strain ATCC 204508 / S288c) OX=559292 GN=RPS12 PE=1 SV=1	1.20261e+07	9.59157e+06	1.08562e+07	7.16161e+06	7.94574e+06	7.95356e+06	1.00985e+07	6.03328e+06	8.09513e+06
203	203	sp|P39676|FHP_YEAST	Flavohemoprotein OS=Saccharomyces cerevisiae (strain ATCC 204508 / S288c) OX=559292 GN=YHB1 PE=1 SV=2	7.08002e+06	4.25208e+06	7.77656e+06	1.23581e+06	1.69972e+06	1.64363e+06	2.16897e+06	1.33994e+06	1.99711e+06
204	204	sp|P31373|CYS3_YEAST	Cystathionine gamma-lyase OS=Saccharomyces cerevisiae (strain ATCC 204508 / S288c) OX=559292 GN=CYS3 PE=1 SV=2	1.47654e+06	1.10576e+06	1.74303e+06	705378	1.11341e+06	845737	946717	460593	597867
205	205	sp|P50107|LGUL_YEAST	Lactoylglutathione lyase OS=Saccharomyces cerevisiae (strain ATCC 204508 / S288c) OX=559292 GN=GLO1 PE=1 SV=1	263308	182521	345810	244890	322398	295709	552887	271906	513518
206	206	sp|P10614|CP51_YEAST	Lanosterol 14-alpha demethylase OS=Saccharomyces cerevisiae (strain ATCC 204508 / S288c) OX=559292 GN=ERG11 PE=1 SV=1	1.38528e+06	809262	1.11304e+06	1.26805e+06	1.80558e+06	1.60262e+06	2.59656e+06	1.33143e+06	2.15019e+06
207	207	sp|P23641|MPCP_YEAST	Mitochondrial phosphate carrier protein OS=Saccharomyces cerevisiae (strain ATCC 204508 / S288c) OX=559292 GN=MIR1 PE=1 SV=1	2.625e+06	1.48766e+06	2.26225e+06	268650	364451	266780	498731	301870	425944
208	208	sp|P39015|STM1_YEAST	Suppressor protein STM1 OS=Saccharomyces cerevisiae (strain ATCC 204508 / S288c) OX=559292 GN=STM1 PE=1 SV=3	281706	181549	235723	86537.3	137018	113620	136366	88018.4	99919
209	209	sp|P40024|ARB1_YEAST	ABC transporter ATP-binding protein ARB1 OS=Saccharomyces cerevisiae (strain ATCC 204508 / S288c) OX=559292 GN=ARB1 PE=1 SV=1	861526	496321	703132	277841	375488	387721	367005	185993	297388
210	210	sp|P17709|HXKG_YEAST	Glucokinase-1 OS=Saccharomyces cerevisiae (strain ATCC 204508 / S288c) OX=559292 GN=GLK1 PE=1 SV=1	218880	170376	188139	1.3741e+06	1.69106e+06	1.59771e+06	1.41229e+06	874423	1.39677e+06
211	211	sp|P06738|PHSG_YEAST	Glycogen phosphorylase OS=Saccharomyces cerevisiae (strain ATCC 204508 / S288c) OX=559292 GN=GPH1 PE=1 SV=4	77787	28117.1	34470.7	535243	752626	646103	440629	328185	584880
212	212	sp|P18239|ADT2_YEAST	ADP,ATP carrier protein 2 OS=Saccharomyces cerevisiae (strain ATCC 204508 / S288c) OX=559292 GN=PET9 PE=1 SV=2	5.25463e+06	2.94467e+06	3.99309e+06	384084	516588	480816	798827	444703	706969
213	213	sp|Q12499|NOP58_YEAST	Nucleolar protein 58 OS=Saccharomyces cerevisiae (strain ATCC 204508 / S288c) OX=559292 GN=NOP58 PE=1 SV=1	2.40391e+06	1.75388e+06	2.26415e+06	964683	1.28463e+06	1.22787e+06	1.20274e+06	699917	1.0766e+06
214	214	sp|P0C2H8|RL31A_YEAST	60S ribosomal protein L31-A OS=Saccharomyces cerevisiae (strain ATCC 204508 / S288c) OX=559292 GN=RPL31A PE=1 SV=1	2.23431e+06	1.5018e+06	2.02764e+06	3.34915e+06	4.30565e+06	3.91016e+06	4.27145e+06	2.12489e+06	3.52555e+06
215	215	sp|P60011|ACT_SACBA	Actin OS=Saccharomyces bayanus OX=4931 GN=ACT1 PE=1 SV=1	5.85398e+06	3.20076e+06	4.82549e+06	2.94707e+06	3.29776e+06	2.91479e+06	3.43809e+06	2.13133e+06	3.3695e+06
216	216	sp|P32563|VPH1_YEAST	V-type proton ATPase subunit a, vacuolar isoform OS=Saccharomyces cerevisiae (strain ATCC 204508 / S288c) OX=559292 GN=VPH1 PE=1 SV=3	601197	365559	461628	231744	422086	401529	384865	221255	310103
217	217	sp|P03962|PYRF_YEAST	Orotidine 5'-phosphate decarboxylase OS=Saccharomyces cerevisiae (strain ATCC 204508 / S288c) OX=559292 GN=URA3 PE=1 SV=2	902569	624677	971423	204686	224107	244816	671690	331201	601976
218	218	sp|Q12074|SPEE_YEAST	Spermidine synthase OS=Saccharomyces cerevisiae (strain ATCC 204508 / S288c) OX=559292 GN=SPE3 PE=3 SV=1	1.45333e+06	1.17773e+06	1.7479e+06	250179	313924	307151	571578	523303	614130
219	219	sp|P39076|TCPB_YEAST	T-complex protein 1 subunit beta OS=Saccharomyces cerevisiae (strain ATCC 204508 / S288c) OX=559292 GN=CCT2 PE=1 SV=1	863005	550301	806911	371291	441931	412891	522959	237476	378060
220	220	sp|P15646|FBRL_YEAST	rRNA 2'-O-methyltransferase fibrillarin OS=Saccharomyces cerevisiae (strain ATCC 204508 / S288c) OX=559292 GN=NOP1 PE=1 SV=1	2.19996e+06	1.41655e+06	1.7839e+06	485722	536751	649198	684989	377088	623058
221	221	sp|P16649|TUP1_YEAST	General transcriptional corepressor TUP1 OS=Saccharomyces cerevisiae (strain ATCC 204508 / S288c) OX=559292 GN=TUP1 PE=1 SV=2	455716	357809	474302	185505	177060	205534	407301	221809	342945
222	222	sp|P47120|DOHH_YEAST	Deoxyhypusine hydroxylase OS=Saccharomyces cerevisiae (strain ATCC 204508 / S288c) OX=559292 GN=LIA1 PE=1 SV=1	697873	482215	642524	927559	1.16098e+06	1.17027e+06	1.26606e+06	668895	863202
223	223	sp|P38707|SYNC_YEAST	Asparagine--tRNA ligase, cytoplasmic OS=Saccharomyces cerevisiae (strain ATCC 204508 / S288c) OX=559292 GN=DED81 PE=1 SV=1	599445	365928	452220	304703	337859	343475	448143	234984	363908
224	224	sp|P27476|NSR1_YEAST	Nuclear localization sequence-binding protein OS=Saccharomyces cerevisiae (strain ATCC 204508 / S288c) OX=559292 GN=NSR1 PE=1 SV=1	685699	461339	634734	318616	421641	392797	295391	161269	291855
225	225	sp|Q03655|GAS3_YEAST	Probable 1,3-beta-glucanosyltransferase GAS3 OS=Saccharomyces cerevisiae (strain ATCC 204508 / S288c) OX=559292 GN=GAS3 PE=1 SV=1	66056.1	51238	86346.8	39355.7	66761.6	67372.5	102872	48574.4	80502.6
226	226	sp|P08524|FPPS_YEAST	Farnesyl pyrophosphate synthase OS=Saccharomyces cerevisiae (strain ATCC 204508 / S288c) OX=559292 GN=ERG20 PE=1 SV=2	990458	590866	794313	245454	312784	235007	511808	239017	392386
227	227	sp|P10964|RPA1_YEAST	DNA-directed RNA polymerase I subunit RPA190 OS=Saccharomyces cerevisiae (strain ATCC 204508 / S288c) OX=559292 GN=RPA190 PE=1 SV=2	431740	265695	366820	174917	143303	241698	232728	131002	192277
228	228	sp|P07991|OAT_YEAST	Ornithine aminotransferase OS=Saccharomyces cerevisiae (strain ATCC 204508 / S288c) OX=559292 GN=CAR2 PE=1 SV=2	429154	254388	340894	759290	1.05723e+06	927878	451906	259448	397040
229	229	sp|P02309|H4_YEAST	Histone H4 OS=Saccharomyces cerevisiae (strain ATCC 204508 / S288c) OX=559292 GN=HHF1 PE=1 SV=2	2.74935e+07	1.55215e+07	2.17951e+07	8.03776e+06	1.01379e+07	8.68279e+06	1.08878e+07	5.48737e+06	9.91609e+06
230	230	sp|P0CX44|RL1B_YEAST	60S ribosomal protein L1-B OS=Saccharomyces cerevisiae (strain ATCC 204508 / S288c) OX=559292 GN=RPL1B PE=1 SV=1	262787	232958	251530	293334	442692	334917	309512	199083	263579
231	231	sp|P14120|RL30_YEAST	60S ribosomal protein L30 OS=Saccharomyces cerevisiae (strain ATCC 204508 / S288c) OX=559292 GN=RPL30 PE=1 SV=3	123560	89975.9	96836.4	55723.8	71891.1	67363.3	66335	42610.8	48848.5
232	232	sp|P33330|SERC_YEAST	Phosphoserine aminotransferase OS=Saccharomyces cerevisiae (strain ATCC 204508 / S288c) OX=559292 GN=SER1 PE=1 SV=1	994745	655819	862009	632281	908621	709874	1.1726e+06	627930	963167
233	233	sp|P07263|SYH_YEAST	Histidine--tRNA ligase, mitochondrial OS=Saccharomyces cerevisiae (strain ATCC 204508 / S288c) OX=559292 GN=HTS1 PE=1 SV=2	175164	121360	210365	100242	168720	124623	151582	64270.7	106139
234	234	sp|P07246|ADH3_YEAST	Alcohol dehydrogenase 3, mitochondrial OS=Saccharomyces cerevisiae (strain ATCC 204508 / S288c) OX=559292 GN=ADH3 PE=1 SV=2	2.03322e+06	1.37151e+06	945496	1.24703e+06	1.50822e+06	1.39936e+06	2.52182e+06	1.4971e+06	2.44818e+06
235	235	sp|P25694|CDC48_YEAST	Cell division control protein 48 OS=Saccharomyces cerevisiae (strain ATCC 204508 / S288c) OX=559292 GN=CDC48 PE=1 SV=3	328856	232339	307367	283161	397249	335532	337292	164309	226034
236	236	sp|P28777|AROC_YEAST	Chorismate synthase OS=Saccharomyces cerevisiae (strain ATCC 204508 / S288c) OX=559292 GN=ARO2 PE=1 SV=1	729731	454195	660077	197634	290059	253342	285564	202261	352517
237	237	sp|P40825|SYA_YEAST	Alanine--tRNA ligase, mitochondrial OS=Saccharomyces cerevisiae (strain ATCC 204508 / S288c) OX=559292 GN=ALA1 PE=1 SV=3	835563	601415	782166	497147	659212	572713	509586	327674	468347
238	238	sp|P07257|QCR2_YEAST	Cytochrome b-c1 complex subunit 2, mitochondrial OS=Saccharomyces cerevisiae (strain ATCC 204508 / S288c) OX=559292 GN=QCR2 PE=1 SV=1	783611	573865	735200	115816	127310	108680	227502	71362.3	180245
239	239	sp|P36421|SYYC_YEAST	Tyrosine--tRNA ligase, cytoplasmic OS=Saccharomyces cerevisiae (strain ATCC 204508 / S288c) OX=559292 GN=TYS1 PE=1 SV=3	333869	194301	309679	163494	200718	184003	216371	108054	178917
240	240	sp|P02829|HSP82_YEAST	ATP-dependent molecular chaperone HSP82 OS=Saccharomyces cerevisiae (strain ATCC 204508 / S288c) OX=559292 GN=HSP82 PE=1 SV=1	691053	399026	561133	178846	193512	160223	206945	130553	169519
241	241	sp|P32565|RPN2_YEAST	26S proteasome regulatory subunit RPN2 OS=Saccharomyces cerevisiae (strain ATCC 204508 / S288c) OX=559292 GN=RPN2 PE=1 SV=4	388543	270263	351568	223631	265290	262146	257419	153378	250701
242	242	sp|P00729|CBPY_YEAST	Carboxypeptidase Y OS=Saccharomyces cerevisiae (strain ATCC 204508 / S288c) OX=559292 GN=PRC1 PE=1 SV=1	94459.7	62924.5	37872.6	104875	127491	106519	151495	86182.5	123112
243	243	sp|P38061|RL32_YEAST	60S ribosomal protein L32 OS=Saccharomyces cerevisiae (strain ATCC 204508 / S288c) OX=559292 GN=RPL32 PE=1 SV=1	5.49627e+06	3.97616e+06	4.88729e+06	6.1582e+06	6.7869e+06	6.12416e+06	5.22438e+06	3.90983e+06	6.25153e+06
244	244	sp|P25491|MAS5_YEAST	Mitochondrial protein import protein MAS5 OS=Saccharomyces cerevisiae (strain ATCC 204508 / S288c) OX=559292 GN=YDJ1 PE=1 SV=1	904375	606004	842695	298706	429661	301397	373092	222406	323360
245	245	sp|P03965|CARB_YEAST	Carbamoyl-phosphate synthase arginine-specific large chain OS=Saccharomyces cerevisiae (strain ATCC 204508 / S288c) OX=559292 GN=CPA2 PE=1 SV=1	718606	562644	721017	294820	372760	342050	441795	305745	398562
246	246	sp|P0CX24|RL20B_YEAST	60S ribosomal protein L20-B OS=Saccharomyces cerevisiae (strain ATCC 204508 / S288c) OX=559292 GN=RPL20B PE=1 SV=1	4.20053e+06	2.3528e+06	3.19882e+06	3.70629e+06	4.46707e+06	4.27793e+06	4.97601e+06	2.72046e+06	4.94307e+06
247	247	sp|P02400|RLA4_YEAST	60S acidic ribosomal protein P2-beta OS=Saccharomyces cerevisiae (strain ATCC 204508 / S288c) OX=559292 GN=RPP2B PE=1 SV=2	3.18826e+06	1.84826e+06	2.53346e+06	1.92424e+06	2.27496e+06	2.11873e+06	2.64295e+06	1.42779e+06	2.19647e+06
248	248	sp|Q3E7Y3|RS22B_YEAST	40S ribosomal protein S22-B OS=Saccharomyces cerevisiae (strain ATCC 204508 / S288c) OX=559292 GN=RPS22B PE=1 SV=3	6.81935e+06	3.61713e+06	4.97202e+06	2.6402e+06	3.68707e+06	3.05811e+06	3.69786e+06	1.70227e+06	3.24779e+06
249	249	sp|P04456|RL25_YEAST	60S ribosomal protein L25 OS=Saccharomyces cerevisiae (strain ATCC 204508 / S288c) OX=559292 GN=RPL25 PE=1 SV=4	7.48569e+06	4.63749e+06	6.52134e+06	4.18476e+06	4.72461e+06	4.35545e+06	5.03689e+06	3.0804e+06	5.44617e+06
250	250	sp|P23542|AATC_YEAST	Aspartate aminotransferase, cytoplasmic OS=Saccharomyces cerevisiae (strain ATCC 204508 / S288c) OX=559292 GN=AAT2 PE=1 SV=3	815046	546045	762386	280152	306718	358785	420511	262384	370833
251	251	sp|P41811|COPB2_YEAST	Coatomer subunit beta' OS=Saccharomyces cerevisiae (strain ATCC 204508 / S288c) OX=559292 GN=SEC27 PE=1 SV=1	417574	272698	373135	215930	205008	173678	325037	199877	293775
252	252	sp|P49095|GCSP_YEAST	Glycine dehydrogenase (decarboxylating), mitochondrial OS=Saccharomyces cerevisiae (strain ATCC 204508 / S288c) OX=559292 GN=GCV2 PE=1 SV=1	256714	177657	231877	132044	193628	170083	259822	162836	240461
253	253	sp|P39077|TCPG_YEAST	T-complex protein 1 subunit gamma OS=Saccharomyces cerevisiae (strain ATCC 204508 / S288c) OX=559292 GN=CCT3 PE=1 SV=2	624635	434819	585335	261531	343666	324250	325896	191854	279105
254	254	sp|P53341|MAL12_YEAST	Alpha-glucosidase MAL12 OS=Saccharomyces cerevisiae (strain ATCC 204508 / S288c) OX=559292 GN=MAL12 PE=1 SV=1	60328.5	42887.7	53408.7	599655	788181	651863	653320	383683	594409
255	255	sp|P32614|FRDS_YEAST	Fumarate reductase 1 OS=Saccharomyces cerevisiae (strain ATCC 204508 / S288c) OX=559292 GN=FRD1 PE=1 SV=1	121465	95500.3	140249	246366	304963	277937	477810	208341	361504
256	256	sp|P11745|RNA1_YEAST	Ran GTPase-activating protein 1 OS=Saccharomyces cerevisiae (strain ATCC 204508 / S288c) OX=559292 GN=RNA1 PE=1 SV=2	1.23255e+06	583240	454620	349612	554094	458380	603901	263831	463916
257	257	sp|P0CX54|RL12B_YEAST	60S ribosomal protein L12-B OS=Saccharomyces cerevisiae (strain ATCC 204508 / S288c) OX=559292 GN=RPL12B PE=1 SV=1	1.1481e+07	7.80631e+06	1.01921e+07	8.3584e+06	9.21506e+06	9.05666e+06	8.05523e+06	5.09836e+06	7.83645e+06
258	258	sp|Q02753|RL21A_YEAST	60S ribosomal protein L21-A OS=Saccharomyces cerevisiae (strain ATCC 204508 / S288c) OX=559292 GN=RPL21A PE=1 SV=1	1.16444e+07	7.98057e+06	1.1275e+07	1.17546e+07	1.23921e+07	1.15081e+07	1.08717e+07	6.90354e+06	1.08667e+07
259	259	sp|P38701|RS20_YEAST	40S ribosomal protein S20 OS=Saccharomyces cerevisiae (strain ATCC 204508 / S288c) OX=559292 GN=RPS20 PE=1 SV=3	9.26742e+06	5.70287e+06	7.8747e+06	4.89194e+06	6.17098e+06	5.30649e+06	5.9059e+06	3.47429e+06	5.55431e+06
260	260	sp|P00927|THDH_YEAST	Threonine dehydratase, mitochondrial OS=Saccharomyces cerevisiae (strain ATCC 204508 / S288c) OX=559292 GN=ILV1 PE=1 SV=2	530594	350810	243983	111755	376307	298267	356654	174153	309641
261	261	sp|P14127|RS17B_YEAST	40S ribosomal protein S17-B OS=Saccharomyces cerevisiae (strain ATCC 204508 / S288c) OX=559292 GN=RPS17B PE=1 SV=1	1.71541e+06	1.27735e+06	1.51793e+06	607992	1.05088e+06	880131	1.02203e+06	425215	551703
262	262	sp|P36013|MAOM_YEAST	NAD-dependent malic enzyme, mitochondrial OS=Saccharomyces cerevisiae (strain ATCC 204508 / S288c) OX=559292 GN=MAE1 PE=1 SV=1	1.03845e+06	626453	828366	542223	809059	734906	1.04474e+06	511875	793976
263	263	sp|P04046|PUR1_YEAST	Amidophosphoribosyltransferase OS=Saccharomyces cerevisiae (strain ATCC 204508 / S288c) OX=559292 GN=ADE4 PE=1 SV=2	802910	489546	625703	186922	250223	250300	377645	208240	308026
264	264	sp|P29509|TRXB1_YEAST	Thioredoxin reductase 1 OS=Saccharomyces cerevisiae (strain ATCC 204508 / S288c) OX=559292 GN=TRR1 PE=1 SV=3	1.49474e+06	893259	1.22692e+06	482589	656651	587030	906344	412110	732212
265	265	sp|Q12189|RPIA_YEAST	Ribose-5-phosphate isomerase OS=Saccharomyces cerevisiae (strain ATCC 204508 / S288c) OX=559292 GN=RKI1 PE=1 SV=1	605550	493923	684328	124276	163708	160855	297006	160532	290122
266	266	sp|P32835|GSP1_YEAST	GTP-binding nuclear protein GSP1/CNR1 OS=Saccharomyces cerevisiae (strain ATCC 204508 / S288c) OX=559292 GN=GSP1 PE=1 SV=1	425471	308747	407181	233336	269199	273855	305896	604637	252540
267	267	sp|Q03690|CLU_YEAST	Clustered mitochondria protein 1 OS=Saccharomyces cerevisiae (strain ATCC 204508 / S288c) OX=559292 GN=CLU1 PE=1 SV=1	753589	474948	739810	322100	403996	347089	532266	257790	391563
268	268	sp|P26784|RL16A_YEAST	60S ribosomal protein L16-A OS=Saccharomyces cerevisiae (strain ATCC 204508 / S288c) OX=559292 GN=RPL16A PE=1 SV=3	1.07546e+06	631125	826885	1.51251e+06	1.74089e+06	1.6949e+06	1.69548e+06	434683	1.68937e+06
269	269	sp|Q12680|GLT1_YEAST	Glutamate synthase [NADH] OS=Saccharomyces cerevisiae (strain ATCC 204508 / S288c) OX=559292 GN=GLT1 PE=1 SV=2	132947	86670.9	95170	107243	112089	118614	147932	96408.4	135186
270	270	sp|P10591|HSP71_YEAST	Heat shock protein SSA1 OS=Saccharomyces cerevisiae (strain ATCC 204508 / S288c) OX=559292 GN=SSA1 PE=1 SV=4	722203	512027	844076	302366	425902	284987	561617	293064	466508
271	271	sp|P38013|AHP1_YEAST	Peroxiredoxin AHP1 OS=Saccharomyces cerevisiae (strain ATCC 204508 / S288c) OX=559292 GN=AHP1 PE=1 SV=4	8.3891e+06	6.27061e+06	9.60267e+06	1.03918e+06	1.03375e+06	951788	1.15346e+06	687572	1.11086e+06
272	272	sp|P32598|PP12_YEAST	Serine/threonine-protein phosphatase PP1-2 OS=Saccharomyces cerevisiae (strain ATCC 204508 / S288c) OX=559292 GN=GLC7 PE=1 SV=1	627309	453452	598279	362977	523283	395564	565525	317699	473431
273	273	sp|P51401|RL9B_YEAST	60S ribosomal protein L9-B OS=Saccharomyces cerevisiae (strain ATCC 204508 / S288c) OX=559292 GN=RPL9B PE=1 SV=1	4928.26	10132.3	6606.91	5983.04	4363.11	3124.21	3574.83	1510.91	4120.19
274	274	sp|Q12754|RRP12_YEAST	Ribosomal RNA-processing protein 12 OS=Saccharomyces cerevisiae (strain ATCC 204508 / S288c) OX=559292 GN=RRP12 PE=1 SV=1	548918	353929	470531	220640	254025	195497	268294	145697	194739
275	275	sp|P40032|TPA1_YEAST	Prolyl 3,4-dihydroxylase TPA1 OS=Saccharomyces cerevisiae (strain ATCC 204508 / S288c) OX=559292 GN=TPA1 PE=1 SV=1	436136	284192	371431	106480	133483	143237	195745	96703	144974
276	276	sp|P00498|HIS1_YEAST	ATP phosphoribosyltransferase OS=Saccharomyces cerevisiae (strain ATCC 204508 / S288c) OX=559292 GN=HIS1 PE=1 SV=1	2.34876e+06	1.56299e+06	2.39782e+06	851102	909729	832566	1.02273e+06	593856	988065
277	277	sp|Q08220|GSHB_YEAST	Glutathione synthetase OS=Saccharomyces cerevisiae (strain ATCC 204508 / S288c) OX=559292 GN=GSH2 PE=1 SV=1	154942	113317	146696	64006.6	42046.5	69153.7	136471	114482	160049
278	278	sp|P37292|GLYM_YEAST	Serine hydroxymethyltransferase, mitochondrial OS=Saccharomyces cerevisiae (strain ATCC 204508 / S288c) OX=559292 GN=SHM1 PE=1 SV=2	575618	367361	414984	157489	205170	188143	237798	143252	219535
279	279	sp|P0C2H6|RL27A_YEAST	60S ribosomal protein L27-A OS=Saccharomyces cerevisiae (strain ATCC 204508 / S288c) OX=559292 GN=RPL27A PE=1 SV=1	6.55494e+06	6.19807e+06	5.79698e+06	5.56009e+06	6.28056e+06	6.25702e+06	5.79663e+06	3.51362e+06	6.39914e+06
280	280	sp|P22768|ASSY_YEAST	Argininosuccinate synthase OS=Saccharomyces cerevisiae (strain ATCC 204508 / S288c) OX=559292 GN=ARG1 PE=1 SV=3	1.31948e+06	909300	1.09606e+06	296357	379523	345470	1.21992e+06	598820	1.01322e+06
281	281	sp|P32377|MVD1_YEAST	Diphosphomevalonate decarboxylase OS=Saccharomyces cerevisiae (strain ATCC 204508 / S288c) OX=559292 GN=MVD1 PE=1 SV=2	703969	682078	968298	170425	282405	228766	482694	239113	426319
282	282	sp|Q04373|PUF6_YEAST	Pumilio homology domain family member 6 OS=Saccharomyces cerevisiae (strain ATCC 204508 / S288c) OX=559292 GN=PUF6 PE=1 SV=1	185684	124196	166320	86331.9	132150	61493	67897	59189.1	99579.8
283	283	sp|P07260|IF4E_YEAST	Eukaryotic translation initiation factor 4E OS=Saccharomyces cerevisiae (strain ATCC 204508 / S288c) OX=559292 GN=CDC33 PE=1 SV=1	533557	397051	568155	259321	374164	330769	353112	162535	180669
284	284	sp|P22138|RPA2_YEAST	DNA-directed RNA polymerase I subunit RPA135 OS=Saccharomyces cerevisiae (strain ATCC 204508 / S288c) OX=559292 GN=RPA135 PE=1 SV=1	408076	214927	361850	174262	242264	158519	212675	99682.4	219130
285	285	sp|P27616|PUR7_YEAST	Phosphoribosylaminoimidazole-succinocarboxamide synthase OS=Saccharomyces cerevisiae (strain ATCC 204508 / S288c) OX=559292 GN=ADE1 PE=1 SV=2	3.05441e+06	1.82532e+06	2.60222e+06	1.10028e+06	1.57969e+06	1.44709e+06	2.41574e+06	966723	1.83355e+06
286	286	sp|P35691|TCTP_YEAST	Translationally-controlled tumor protein homolog OS=Saccharomyces cerevisiae (strain ATCC 204508 / S288c) OX=559292 GN=TMA19 PE=1 SV=1	4.1635e+06	3.24043e+06	4.31405e+06	1.88481e+06	2.12113e+06	2.09453e+06	2.55097e+06	1.49022e+06	2.34653e+06
287	287	sp|P15703|BGL2_YEAST	Glucan 1,3-beta-glucosidase OS=Saccharomyces cerevisiae (strain ATCC 204508 / S288c) OX=559292 GN=BGL2 PE=1 SV=1	1.50425e+06	994012	1.66002e+06	477093	642856	432607	1.17571e+06	765418	1.38724e+06
288	288	sp|P30822|XPO1_YEAST	Exportin-1 OS=Saccharomyces cerevisiae (strain ATCC 204508 / S288c) OX=559292 GN=CRM1 PE=1 SV=1	518425	290938	463044	208126	263547	257581	360093	155654	319936
289	289	sp|P16467|PDC5_YEAST	Pyruvate decarboxylase isozyme 2 OS=Saccharomyces cerevisiae (strain ATCC 204508 / S288c) OX=559292 GN=PDC5 PE=1 SV=4	2.0218e+07	1.22431e+07	1.78175e+07	6.33537e+06	7.89605e+06	7.13663e+06	9.07299e+06	5.16847e+06	8.74056e+06
290	290	sp|P29547|EF1G1_YEAST	Elongation factor 1-gamma 1 OS=Saccharomyces cerevisiae (strain ATCC 204508 / S288c) OX=559292 GN=CAM1 PE=1 SV=2	282130	164060	207321	126727	176662	138582	242185	124502	189715
291	291	sp|Q6YIA3|RS23_SACU7	40S ribosomal protein S23 OS=Saccharomyces uvarum (strain ATCC 76518 / CBS 7001 / CLIB 283 / NBRC 10550 / MCYC 623 / NCYC 2669 / NRRL Y-11845) OX=659244 GN=RPS23A PE=3 SV=1	8.24121e+06	4.61598e+06	6.84102e+06	4.20776e+06	5.30142e+06	5.02972e+06	5.60331e+06	2.5571e+06	5.25197e+06
292	292	sp|P0CX50|RL18B_YEAST	60S ribosomal protein L18-B OS=Saccharomyces cerevisiae (strain ATCC 204508 / S288c) OX=559292 GN=RPL18B PE=1 SV=1	2.87567e+06	1.76987e+06	2.13785e+06	1.67252e+06	2.05259e+06	1.96775e+06	2.28675e+06	1.18587e+06	2.26043e+06
293	293	sp|P0CX85|RL35B_YEAST	60S ribosomal protein L35-B OS=Saccharomyces cerevisiae (strain ATCC 204508 / S288c) OX=559292 GN=RPL35B PE=1 SV=1	1.74673e+06	1.28149e+06	1.58542e+06	2.94113e+06	3.37246e+06	3.82701e+06	3.54777e+06	2.00362e+06	2.27421e+06
294	294	sp|P32449|AROG_YEAST	Phospho-2-dehydro-3-deoxyheptonate aldolase, tyrosine-inhibited OS=Saccharomyces cerevisiae (strain ATCC 204508 / S288c) OX=559292 GN=ARO4 PE=1 SV=2	2.15011e+06	1.51714e+06	2.04798e+06	1.09153e+06	1.38375e+06	1.31429e+06	1.63934e+06	886699	1.4733e+06
295	295	sp|P31412|VATC_YEAST	V-type proton ATPase subunit C OS=Saccharomyces cerevisiae (strain ATCC 204508 / S288c) OX=559292 GN=VMA5 PE=1 SV=4	360158	242416	322186	366248	436830	428363	430490	262451	386806
296	296	sp|P39105|PLB1_YEAST	Lysophospholipase 1 OS=Saccharomyces cerevisiae (strain ATCC 204508 / S288c) OX=559292 GN=PLB1 PE=1 SV=2	275758	207318	281406	97896.2	132327	92548.6	223835	94633.6	199217
297	297	sp|Q05016|YM71_YEAST	NADP-dependent 3-hydroxy acid dehydrogenase OS=Saccharomyces cerevisiae (strain ATCC 204508 / S288c) OX=559292 GN=YMR226C PE=1 SV=1	619588	437792	765472	196165	210166	195421	344203	193408	291348
298	298	sp|P05317|RLA0_YEAST	60S acidic ribosomal protein P0 OS=Saccharomyces cerevisiae (strain ATCC 204508 / S288c) OX=559292 GN=RPP0 PE=1 SV=2	1.96707e+07	1.21955e+07	1.69661e+07	8.58936e+06	1.12455e+07	1.07008e+07	1.399e+07	6.22239e+06	1.12846e+07
299	299	sp|P07213|TOM70_YEAST	Mitochondrial import receptor subunit TOM70 OS=Saccharomyces cerevisiae (strain ATCC 204508 / S288c) OX=559292 GN=TOM70 PE=1 SV=2	159687	95704.8	110039	73481.9	91101.3	63656.4	77498.3	44841.4	71772.8
300	300	sp|P10659|METK1_YEAST	S-adenosylmethionine synthase 1 OS=Saccharomyces cerevisiae (strain ATCC 204508 / S288c) OX=559292 GN=SAM1 PE=1 SV=2	1.30934e+06	776592	1.22567e+06	49228.3	76742.4	48085.3	400450	232749	325755
301	301	sp|P53261|PESC_YEAST	Pescadillo homolog OS=Saccharomyces cerevisiae (strain ATCC 204508 / S288c) OX=559292 GN=NOP7 PE=1 SV=1	244199	147732	223253	115042	126182	123917	111010	77146	110832
302	302	sp|Q07478|SUB2_YEAST	ATP-dependent RNA helicase SUB2 OS=Saccharomyces cerevisiae (strain ATCC 204508 / S288c) OX=559292 GN=SUB2 PE=1 SV=1	887724	498695	747214	273664	341354	371758	403653	223061	393423
303	303	sp|P39986|SPF1_YEAST	Endoplasmic reticulum transmembrane helix translocase OS=Saccharomyces cerevisiae (strain ATCC 204508 / S288c) OX=559292 GN=SPF1 PE=1 SV=1	10513.9	14064.5	14839.3	14569.3	15916	17131.2	14548.2	5388.23	9873.21
304	304	sp|P00445|SODC_YEAST	Superoxide dismutase [Cu-Zn] OS=Saccharomyces cerevisiae (strain ATCC 204508 / S288c) OX=559292 GN=SOD1 PE=1 SV=2	1.12401e+06	995005	1.45625e+06	159168	189661	173392	374624	203766	306360
305	305	sp|P39938|RS26A_YEAST	40S ribosomal protein S26-A OS=Saccharomyces cerevisiae (strain ATCC 204508 / S288c) OX=559292 GN=RPS26A PE=1 SV=1	4.95081e+06	3.56851e+06	3.96294e+06	2.15067e+06	2.25176e+06	2.67828e+06	2.88985e+06	1.67728e+06	2.96941e+06
306	306	sp|P19524|MYO2_YEAST	Myosin-2 OS=Saccharomyces cerevisiae (strain ATCC 204508 / S288c) OX=559292 GN=MYO2 PE=1 SV=1	274247	153115	250857	135444	200556	194364	130675	120729	69590.4
307	307	sp|P32558|SPT16_YEAST	FACT complex subunit SPT16 OS=Saccharomyces cerevisiae (strain ATCC 204508 / S288c) OX=559292 GN=SPT16 PE=1 SV=1	240815	156970	249979	107022	119389	125366	86760.4	60474	93648.5
308	308	sp|Q3E792|RS25A_YEAST	40S ribosomal protein S25-A OS=Saccharomyces cerevisiae (strain ATCC 204508 / S288c) OX=559292 GN=RPS25A PE=1 SV=1	3.12467e+06	2.58808e+06	2.91937e+06	2.19983e+06	2.55592e+06	2.47246e+06	2.20218e+06	1.63392e+06	2.57191e+06
309	309	sp|P38988|GGC1_YEAST	Mitochondrial GTP/GDP carrier protein 1 OS=Saccharomyces cerevisiae (strain ATCC 204508 / S288c) OX=559292 GN=GGC1 PE=1 SV=1	482391	302874	392515	140225	212721	208861	252342	103738	256066
310	310	sp|P05739|RL6B_YEAST	60S ribosomal protein L6-B OS=Saccharomyces cerevisiae (strain ATCC 204508 / S288c) OX=559292 GN=RPL6B PE=1 SV=4	92982.5	68103.9	75930.1	119495	103965	132659	101151	93943.3	119669
311	311	sp|P33416|HSP78_YEAST	Heat shock protein 78, mitochondrial OS=Saccharomyces cerevisiae (strain ATCC 204508 / S288c) OX=559292 GN=HSP78 PE=1 SV=2	202255	139442	171309	120731	181817	149951	154811	94970.6	142690
312	312	sp|P32288|GLNA_YEAST	Glutamine synthetase OS=Saccharomyces cerevisiae (strain ATCC 204508 / S288c) OX=559292 GN=GLN1 PE=1 SV=4	228240	144897	171758	169582	248082	224260	268903	137533	253747
313	313	sp|P29952|MPI_YEAST	Mannose-6-phosphate isomerase OS=Saccharomyces cerevisiae (strain ATCC 204508 / S288c) OX=559292 GN=PMI40 PE=1 SV=4	610436	356501	526965	307789	364173	328825	453287	231026	374135
314	314	sp|P39744|NOC2_YEAST	Nucleolar complex protein 2 OS=Saccharomyces cerevisiae (strain ATCC 204508 / S288c) OX=559292 GN=NOC2 PE=1 SV=2	230460	134075	187675	93346.8	56459.6	120795	105123	54279.6	76568.8
315	315	sp|P35844|KES1_YEAST	Oxysterol-binding protein homolog 4 OS=Saccharomyces cerevisiae (strain ATCC 204508 / S288c) OX=559292 GN=KES1 PE=1 SV=1	619523	459314	603196	252185	305035	259991	267495	187398	234429
316	316	sp|P38333|ENP1_YEAST	Essential nuclear protein 1 OS=Saccharomyces cerevisiae (strain ATCC 204508 / S288c) OX=559292 GN=ENP1 PE=1 SV=1	542394	327259	460734	166345	242000	169518	240103	128958	170402
317	317	sp|P09064|IF2B_YEAST	Eukaryotic translation initiation factor 2 subunit beta OS=Saccharomyces cerevisiae (strain ATCC 204508 / S288c) OX=559292 GN=SUI3 PE=1 SV=2	2.69149e+06	1.57259e+06	2.14469e+06	1.04104e+06	1.25285e+06	1.11777e+06	1.32502e+06	715634	1.13425e+06
318	318	sp|P32316|ACH1_YEAST	Acetyl-CoA hydrolase OS=Saccharomyces cerevisiae (strain ATCC 204508 / S288c) OX=559292 GN=ACH1 PE=1 SV=2	39224.2	48695.5	38836.2	16168.9	17171.1	11342.4	46146	30793.2	34400.1
319	319	sp|P17423|KHSE_YEAST	Homoserine kinase OS=Saccharomyces cerevisiae (strain ATCC 204508 / S288c) OX=559292 GN=THR1 PE=1 SV=4	440139	297758	448403	206080	223354	257438	343757	202835	372298
320	320	sp|P32473|ODPB_YEAST	Pyruvate dehydrogenase E1 component subunit beta, mitochondrial OS=Saccharomyces cerevisiae (strain ATCC 204508 / S288c) OX=559292 GN=PDB1 PE=1 SV=2	749147	468518	577883	295619	278965	314487	328769	226282	286562
321	321	sp|P21576|VPS1_YEAST	Vacuolar protein sorting-associated protein 1 OS=Saccharomyces cerevisiae (strain ATCC 204508 / S288c) OX=559292 GN=VPS1 PE=1 SV=2	815528	276255	820074	357500	451141	450102	530912	276909	412920
322	322	sp|Q02046|MTD1_YEAST	Methylenetetrahydrofolate dehydrogenase [NAD(+)] OS=Saccharomyces cerevisiae (strain ATCC 204508 / S288c) OX=559292 GN=MTD1 PE=1 SV=1	1.32585e+06	849495	1.17161e+06	758146	1.06773e+06	842363	1.31219e+06	655087	1.0586e+06
323	323	sp|P07281|RS19B_YEAST	40S ribosomal protein S19-B OS=Saccharomyces cerevisiae (strain ATCC 204508 / S288c) OX=559292 GN=RPS19B PE=1 SV=2	1.81268e+06	1.13231e+06	1.59813e+06	1.2472e+06	1.76428e+06	1.88401e+06	1.52498e+06	683767	1.3292e+06
324	324	sp|Q3E841|YN034_YEAST	Uncharacterized protein YNR034W-A OS=Saccharomyces cerevisiae (strain ATCC 204508 / S288c) OX=559292 GN=YNR034W-A PE=1 SV=1	67288.3	19843.9	48600.7	1.35181e+06	1.76211e+06	1.64067e+06	1.46671e+06	862171	1.29783e+06
325	325	sp|P38115|ARA1_YEAST	D-arabinose dehydrogenase [NAD(P)+] heavy chain OS=Saccharomyces cerevisiae (strain ATCC 204508 / S288c) OX=559292 GN=ARA1 PE=1 SV=1	180686	126360	139820	100098	117774	112567	183029	87380.3	140956
326	326	sp|P06103|EIF3B_YEAST	Eukaryotic translation initiation factor 3 subunit B OS=Saccharomyces cerevisiae (strain ATCC 204508 / S288c) OX=559292 GN=PRT1 PE=1 SV=1	907334	532214	765902	237605	365399	343385	382691	230362	297808
327	327	sp|P04449|RL24A_YEAST	60S ribosomal protein L24-A OS=Saccharomyces cerevisiae (strain ATCC 204508 / S288c) OX=559292 GN=RPL24A PE=1 SV=1	98925.3	79165.4	103602	79838.7	77091.5	105494	58231.7	43552.1	78918.8
328	328	sp|P16387|ODPA_YEAST	Pyruvate dehydrogenase E1 component subunit alpha, mitochondrial OS=Saccharomyces cerevisiae (strain ATCC 204508 / S288c) OX=559292 GN=PDA1 PE=1 SV=2	978205	555334	859322	579206	629061	575393	717923	480228	778778
329	329	sp|P40302|PSA6_YEAST	Proteasome subunit alpha type-6 OS=Saccharomyces cerevisiae (strain ATCC 204508 / S288c) OX=559292 GN=PRE5 PE=1 SV=1	424175	249808	331417	155131	184174	145768	207574	148181	228353
330	330	sp|P07702|LYS2_YEAST	L-2-aminoadipate reductase OS=Saccharomyces cerevisiae (strain ATCC 204508 / S288c) OX=559292 GN=LYS2 PE=1 SV=2	76674.5	73506.1	76868.5	35450.1	43132	49920.8	70688.7	27543.9	49521.3
331	331	sp|P31382|PMT2_YEAST	Dolichyl-phosphate-mannose--protein mannosyltransferase 2 OS=Saccharomyces cerevisiae (strain ATCC 204508 / S288c) OX=559292 GN=PMT2 PE=1 SV=2	276263	195742	253868	153650	171771	197806	293522	156930	264632
332	332	sp|P00899|TRPE_YEAST	Anthranilate synthase component 1 OS=Saccharomyces cerevisiae (strain ATCC 204508 / S288c) OX=559292 GN=TRP2 PE=1 SV=4	495612	264262	373603	183734	209935	205907	256275	149017	208978
333	333	sp|P25605|ILV6_YEAST	Acetolactate synthase small subunit, mitochondrial OS=Saccharomyces cerevisiae (strain ATCC 204508 / S288c) OX=559292 GN=ILV6 PE=1 SV=2	217153	164321	178452	179561	245396	234069	148044	97591.3	117886
334	334	sp|P32599|FIMB_YEAST	Fimbrin OS=Saccharomyces cerevisiae (strain ATCC 204508 / S288c) OX=559292 GN=SAC6 PE=1 SV=1	532584	324498	492641	177325	225050	204978	276698	114982	256921
335	335	sp|P38999|LYS9_YEAST	Saccharopine dehydrogenase [NADP(+), L-glutamate-forming] OS=Saccharomyces cerevisiae (strain ATCC 204508 / S288c) OX=559292 GN=LYS9 PE=1 SV=1	490967	350658	426441	180375	214940	161603	208903	92649.6	184850
336	336	sp|P12945|NAT1_YEAST	N-terminal acetyltransferase A complex subunit NAT1 OS=Saccharomyces cerevisiae (strain ATCC 204508 / S288c) OX=559292 GN=NAT1 PE=1 SV=2	139675	47708.6	108830	83216.4	112966	107881	42953.7	61122.3	64021.5
337	337	sp|P36136|SHB17_YEAST	Sedoheptulose 1,7-bisphosphatase OS=Saccharomyces cerevisiae (strain ATCC 204508 / S288c) OX=559292 GN=SHB17 PE=1 SV=1	363230	270427	472681	232323	245382	225423	495375	237820	448505
338	338	sp|P25349|YCP4_YEAST	Flavoprotein-like protein YCP4 OS=Saccharomyces cerevisiae (strain ATCC 204508 / S288c) OX=559292 GN=YCP4 PE=1 SV=1	647272	420131	542866	301171	407408	257914	728681	410466	671663
339	339	sp|P12612|TCPA_YEAST	T-complex protein 1 subunit alpha OS=Saccharomyces cerevisiae (strain ATCC 204508 / S288c) OX=559292 GN=TCP1 PE=1 SV=2	286423	160095	250092	117509	120828	125869	129609	81097.6	106611
340	340	sp|P36037|DOA1_YEAST	Protein DOA1 OS=Saccharomyces cerevisiae (strain ATCC 204508 / S288c) OX=559292 GN=DOA1 PE=1 SV=1	35315	19812.6	52808.9	14477.3	23960	9092.81	52767.9	20962.9	45548.2
341	341	sp|P30624|LCF1_YEAST	Long-chain-fatty-acid--CoA ligase 1 OS=Saccharomyces cerevisiae (strain ATCC 204508 / S288c) OX=559292 GN=FAA1 PE=1 SV=1	175213	102109	143483	25968.9	18563.9	12281.9	46172.7	17656.8	36988
342	342	sp|P15496|IDI1_YEAST	Isopentenyl-diphosphate Delta-isomerase OS=Saccharomyces cerevisiae (strain ATCC 204508 / S288c) OX=559292 GN=IDI1 PE=1 SV=2	389402	302179	481810	93969.6	111133	102968	325993	181840	315361
343	343	sp|Q04178|HPRT_YEAST	Hypoxanthine-guanine phosphoribosyltransferase OS=Saccharomyces cerevisiae (strain ATCC 204508 / S288c) OX=559292 GN=HPT1 PE=1 SV=1	948344	560399	792293	280383	421956	347640	357272	182907	282954
344	344	sp|Q01560|NOP3_YEAST	Nucleolar protein 3 OS=Saccharomyces cerevisiae (strain ATCC 204508 / S288c) OX=559292 GN=NPL3 PE=1 SV=1	241460	149936	187768	59420.3	75714.4	79726.3	55926.1	31675.2	55296.3
345	345	sp|P05756|RS13_YEAST	40S ribosomal protein S13 OS=Saccharomyces cerevisiae (strain ATCC 204508 / S288c) OX=559292 GN=RPS13 PE=1 SV=3	1.9347e+07	1.13791e+07	1.5255e+07	1.08097e+07	1.45893e+07	1.19407e+07	1.43243e+07	7.05524e+06	1.25327e+07
346	346	sp|P46367|ALDH4_YEAST	Potassium-activated aldehyde dehydrogenase, mitochondrial OS=Saccharomyces cerevisiae (strain ATCC 204508 / S288c) OX=559292 GN=ALD4 PE=1 SV=2	120211	109730	129706	140856	183081	165498	175154	104663	162284
347	347	sp|P06780|RHO1_YEAST	GTP-binding protein RHO1 OS=Saccharomyces cerevisiae (strain ATCC 204508 / S288c) OX=559292 GN=RHO1 PE=1 SV=3	1.56823e+06	932718	1.36774e+06	526940	585344	445027	712973	445004	765921
348	348	sp|Q02892|NOG1_YEAST	Nucleolar GTP-binding protein 1 OS=Saccharomyces cerevisiae (strain ATCC 204508 / S288c) OX=559292 GN=NOG1 PE=1 SV=1	392721	229919	349874	166400	187120	175458	109152	80954.2	161206
349	349	sp|P18544|ARGD_YEAST	Acetylornithine aminotransferase, mitochondrial OS=Saccharomyces cerevisiae (strain ATCC 204508 / S288c) OX=559292 GN=ARG8 PE=1 SV=1	137443	90520.9	111685	19944.7	25891.8	17474.2	17380.6	31008.9	31445.9
350	350	sp|Q06625|GDE_YEAST	Glycogen debranching enzyme OS=Saccharomyces cerevisiae (strain ATCC 204508 / S288c) OX=559292 GN=GDB1 PE=1 SV=1	28927.3	23850.4	28173.9	132614	121121	128186	156103	126170	181836
351	351	sp|P49089|ASNS1_YEAST	Asparagine synthetase [glutamine-hydrolyzing] 1 OS=Saccharomyces cerevisiae (strain ATCC 204508 / S288c) OX=559292 GN=ASN1 PE=1 SV=2	739707	545315	700958	204049	347357	266487	416523	246146	403520
352	352	sp|Q04491|SEC13_YEAST	Protein transport protein SEC13 OS=Saccharomyces cerevisiae (strain ATCC 204508 / S288c) OX=559292 GN=SEC13 PE=1 SV=1	775909	461293	730625	324638	361640	351210	538970	385760	578753
353	353	sp|P38754|RL14B_YEAST	60S ribosomal protein L14-B OS=Saccharomyces cerevisiae (strain ATCC 204508 / S288c) OX=559292 GN=RPL14B PE=1 SV=1	2.50136e+06	1.68919e+06	2.31297e+06	5.99209e+06	7.00549e+06	6.36787e+06	6.27705e+06	3.26927e+06	6.6696e+06
354	354	sp|P53075|SHE10_YEAST	Outer spore wall assembly protein SHE10 OS=Saccharomyces cerevisiae (strain ATCC 204508 / S288c) OX=559292 GN=SHE10 PE=1 SV=1	128701	92214.5	141321	45139.5	54258.9	55295.8	48538.2	33514.5	80615.4
355	355	sp|P40482|SEC24_YEAST	Protein transport protein SEC24 OS=Saccharomyces cerevisiae (strain ATCC 204508 / S288c) OX=559292 GN=SEC24 PE=1 SV=1	216072	127486	178598	65058	104919	81254.9	122388	58706.3	89209.6
356	356	sp|P41921|GSHR_YEAST	Glutathione reductase OS=Saccharomyces cerevisiae (strain ATCC 204508 / S288c) OX=559292 GN=GLR1 PE=1 SV=2	445931	241899	393446	85103.8	68143.4	84811.5	141456	79559.2	149462
357	357	sp|P0CX26|RL43B_YEAST	60S ribosomal protein L43-B OS=Saccharomyces cerevisiae (strain ATCC 204508 / S288c) OX=559292 GN=RPL43B PE=1 SV=1	1.3509e+06	975842	1.25328e+06	2.00549e+06	2.11502e+06	2.12791e+06	1.98564e+06	1.27981e+06	2.3039e+06
358	358	sp|P53691|PPID_YEAST	Peptidyl-prolyl cis-trans isomerase CPR6 OS=Saccharomyces cerevisiae (strain ATCC 204508 / S288c) OX=559292 GN=CPR6 PE=1 SV=1	870862	640840	1.00359e+06	487112	566307	454178	651846	507507	593362
359	359	sp|P22147|XRN1_YEAST	5'-3' exoribonuclease 1 OS=Saccharomyces cerevisiae (strain ATCC 204508 / S288c) OX=559292 GN=XRN1 PE=1 SV=1	217856	133618	194131	82182.5	106661	83439.9	132971	63962.4	88398.5
360	360	sp|P89105|CTR9_YEAST	RNA polymerase-associated protein CTR9 OS=Saccharomyces cerevisiae (strain ATCC 204508 / S288c) OX=559292 GN=CTR9 PE=1 SV=3	133785	80927	158643	63015.3	65302.4	60719.8	73192.6	46209.3	104685
361	361	sp|Q03532|HAS1_YEAST	ATP-dependent RNA helicase HAS1 OS=Saccharomyces cerevisiae (strain ATCC 204508 / S288c) OX=559292 GN=HAS1 PE=1 SV=1	210403	147094	164173	105145	113071	101773	119263	62930.8	90195
362	362	sp|P12385|ERF1_YEAST	Eukaryotic peptide chain release factor subunit 1 OS=Saccharomyces cerevisiae (strain ATCC 204508 / S288c) OX=559292 GN=SUP45 PE=1 SV=2	1.51252e+06	906644	1.27636e+06	610066	681852	648104	668305	392024	618347
363	363	sp|P39004|HXT7_YEAST	High-affinity hexose transporter HXT7 OS=Saccharomyces cerevisiae (strain ATCC 204508 / S288c) OX=559292 GN=HXT7 PE=1 SV=1	156003	80995.6	131276	2.26285e+06	2.90125e+06	2.81464e+06	1.7875e+06	1.01371e+06	1.98434e+06
364	364	sp|P39078|TCPD_YEAST	T-complex protein 1 subunit delta OS=Saccharomyces cerevisiae (strain ATCC 204508 / S288c) OX=559292 GN=CCT4 PE=1 SV=2	627877	415079	539672	266164	316816	234480	324024	178742	235680
365	365	sp|Q3E757|RL11B_YEAST	60S ribosomal protein L11-B OS=Saccharomyces cerevisiae (strain ATCC 204508 / S288c) OX=559292 GN=RPL11B PE=1 SV=3	5.27265e+06	3.63079e+06	4.73905e+06	3.11218e+06	3.62419e+06	3.53866e+06	3.54477e+06	2.17671e+06	3.59826e+06
366	366	sp|P00890|CISY1_YEAST	Citrate synthase, mitochondrial OS=Saccharomyces cerevisiae (strain ATCC 204508 / S288c) OX=559292 GN=CIT1 PE=1 SV=2	618858	383351	614815	282535	345478	331614	439614	233122	403771
367	367	sp|P00358|G3P2_YEAST	Glyceraldehyde-3-phosphate dehydrogenase 2 OS=Saccharomyces cerevisiae (strain ATCC 204508 / S288c) OX=559292 GN=TDH2 PE=1 SV=3	1.24059e+06	984440	1.15967e+06	1.53597e+06	1.54662e+06	1.58185e+06	2.63285e+06	2.23502e+06	4.08127e+06
368	368	sp|P04840|VDAC1_YEAST	Mitochondrial outer membrane protein porin 1 OS=Saccharomyces cerevisiae (strain ATCC 204508 / S288c) OX=559292 GN=POR1 PE=1 SV=4	230775	132118	204183	145647	181520	177713	238210	125062	208562
369	369	sp|P41810|COPB_YEAST	Coatomer subunit beta OS=Saccharomyces cerevisiae (strain ATCC 204508 / S288c) OX=559292 GN=SEC26 PE=1 SV=2	211065	156407	179160	173024	211968	171213	177213	107978	150065
370	370	sp|P39985|DPO5_YEAST	rDNA transcriptional regulator POL5 OS=Saccharomyces cerevisiae (strain ATCC 204508 / S288c) OX=559292 GN=POL5 PE=1 SV=1	168229	94750.6	144326	60938.2	74440.1	95826.1	81460.8	40172.5	77648.1
371	371	sp|P32906|MNS1_YEAST	Endoplasmic reticulum mannosyl-oligosaccharide 1,2-alpha-mannosidase OS=Saccharomyces cerevisiae (strain ATCC 204508 / S288c) OX=559292 GN=MNS1 PE=1 SV=1	21753.9	10602.6	44451.7	37879.1	7720.98	15380.4	21625.2	13114.2	24929.8
372	372	sp|P31688|TPS2_YEAST	Trehalose-phosphatase OS=Saccharomyces cerevisiae (strain ATCC 204508 / S288c) OX=559292 GN=TPS2 PE=1 SV=3	75290.4	79163	109114	151741	236556	132455	270155	179243	244321
373	373	sp|P05373|HEM2_YEAST	Delta-aminolevulinic acid dehydratase OS=Saccharomyces cerevisiae (strain ATCC 204508 / S288c) OX=559292 GN=HEM2 PE=1 SV=2	654891	410369	625104	343399	332219	344690	618447	394880	631806
374	374	sp|P25655|NOT1_YEAST	General negative regulator of transcription subunit 1 OS=Saccharomyces cerevisiae (strain ATCC 204508 / S288c) OX=559292 GN=CDC39 PE=1 SV=3	92498.7	46560.9	112053	54456.1	69667.4	67807	103407	37141.5	54403.2
375	375	sp|P38791|DHYS_YEAST	Deoxyhypusine synthase OS=Saccharomyces cerevisiae (strain ATCC 204508 / S288c) OX=559292 GN=DYS1 PE=1 SV=1	137037	86920.5	108555	61875.4	101851	78720.1	87871.4	56007.1	110968
376	376	sp|P46992|YJR1_YEAST	Cell wall protein YJL171C OS=Saccharomyces cerevisiae (strain ATCC 204508 / S288c) OX=559292 GN=YJL171C PE=1 SV=2	257449	256840	365760	198729	253062	230420	258639	121898	283549
377	377	sp|P17505|MDHM_YEAST	Malate dehydrogenase, mitochondrial OS=Saccharomyces cerevisiae (strain ATCC 204508 / S288c) OX=559292 GN=MDH1 PE=1 SV=2	108381	96330.9	144348	36081.8	37834.6	42450.3	43875.7	20024.7	37143.5
378	378	sp|P39079|TCPZ_YEAST	T-complex protein 1 subunit zeta OS=Saccharomyces cerevisiae (strain ATCC 204508 / S288c) OX=559292 GN=CCT6 PE=1 SV=1	236315	395540	569445	246965	316483	203818	304840	136944	211462
379	379	sp|P21242|PSA7_YEAST	Probable proteasome subunit alpha type-7 OS=Saccharomyces cerevisiae (strain ATCC 204508 / S288c) OX=559292 GN=PRE10 PE=1 SV=2	209730	148929	106582	72941.9	87382.9	79753.4	91064.9	74567.4	118406
380	380	sp|P38821|DNPEP_YEAST	Aspartyl aminopeptidase 4 OS=Saccharomyces cerevisiae (strain ATCC 204508 / S288c) OX=559292 GN=APE4 PE=1 SV=1	132941	83577.9	127534	30739	91285.7	52707.9	135579	56062.6	103396
381	381	sp|P37303|GLY1_YEAST	Low specificity L-threonine aldolase OS=Saccharomyces cerevisiae (strain ATCC 204508 / S288c) OX=559292 GN=GLY1 PE=1 SV=2	552515	299244	386536	100059	77017	110638	128324	64471.3	97998.6
382	382	sp|P40010|NUG1_YEAST	Nuclear GTP-binding protein NUG1 OS=Saccharomyces cerevisiae (strain ATCC 204508 / S288c) OX=559292 GN=NUG1 PE=1 SV=1	474305	319986	410061	165925	182417	136023	187412	97907.3	125915
383	383	sp|P28274|URA7_YEAST	CTP synthase 1 OS=Saccharomyces cerevisiae (strain ATCC 204508 / S288c) OX=559292 GN=URA7 PE=1 SV=2	342652	242778	317534	131643	146078	142131	177479	87986.9	119359
384	384	sp|P53254|UTP22_YEAST	U3 small nucleolar RNA-associated protein 22 OS=Saccharomyces cerevisiae (strain ATCC 204508 / S288c) OX=559292 GN=UTP22 PE=1 SV=1	94682.2	57692.5	87099	38721.2	49007.1	49005.8	52497.7	15952	39655
385	385	sp|P87262|RL34A_YEAST	60S ribosomal protein L34-A OS=Saccharomyces cerevisiae (strain ATCC 204508 / S288c) OX=559292 GN=RPL34A PE=1 SV=1	1.00349e+06	799493	1.05407e+06	621999	784188	709338	976800	505926	816316
386	386	sp|P53235|EIF2A_YEAST	Eukaryotic translation initiation factor 2A OS=Saccharomyces cerevisiae (strain ATCC 204508 / S288c) OX=559292 GN=YGR054W PE=1 SV=1	175308	135151	203727	87597.2	85828.9	86760.5	105583	56294.2	76315.1
387	387	sp|P32337|IMB3_YEAST	Importin subunit beta-3 OS=Saccharomyces cerevisiae (strain ATCC 204508 / S288c) OX=559292 GN=PSE1 PE=1 SV=2	338422	125435	162084	169763	266926	219483	148902	134982	168720
388	388	sp|P24783|DBP2_YEAST	ATP-dependent RNA helicase DBP2 OS=Saccharomyces cerevisiae (strain ATCC 204508 / S288c) OX=559292 GN=DBP2 PE=1 SV=1	735897	488997	637023	246137	295282	265000	221448	85221.7	160970
389	389	sp|P21147|ACO1_YEAST	Acyl-CoA desaturase 1 OS=Saccharomyces cerevisiae (strain ATCC 204508 / S288c) OX=559292 GN=OLE1 PE=1 SV=2	140911	81133.1	91138.2	235049	247378	282777	835351	520591	823261
390	390	sp|Q6J5J3|GPD1_SACUV	Glycerol-3-phosphate dehydrogenase [NAD(+)] 1 OS=Saccharomyces uvarum OX=230603 GN=GPD1 PE=3 SV=1	364014	251324	382983	714978	787524	648277	858490	476185	799850
391	391	sp|P27692|SPT5_YEAST	Transcription elongation factor SPT5 OS=Saccharomyces cerevisiae (strain ATCC 204508 / S288c) OX=559292 GN=SPT5 PE=1 SV=1	99883.5	49543.6	81465.8	23342.7	55026.9	36159.5	41729.3	38581	62832.3
392	392	sp|P31383|2AAA_YEAST	Protein phosphatase PP2A regulatory subunit A OS=Saccharomyces cerevisiae (strain ATCC 204508 / S288c) OX=559292 GN=TPD3 PE=1 SV=3	246456	126528	239831	165456	224929	169040	281658	147433	217014
393	393	sp|P00447|SODM_YEAST	Superoxide dismutase [Mn], mitochondrial OS=Saccharomyces cerevisiae (strain ATCC 204508 / S288c) OX=559292 GN=SOD2 PE=1 SV=1	745462	482065	725153	66704.4	97621.9	79358.2	214689	127387	185858
394	394	sp|P05744|RL33A_YEAST	60S ribosomal protein L33-A OS=Saccharomyces cerevisiae (strain ATCC 204508 / S288c) OX=559292 GN=RPL33A PE=1 SV=3	965019	596495	860038	853189	1.34681e+06	1.02954e+06	1.1737e+06	595742	1.07629e+06
395	395	sp|P38431|IF5_YEAST	Eukaryotic translation initiation factor 5 OS=Saccharomyces cerevisiae (strain ATCC 204508 / S288c) OX=559292 GN=TIF5 PE=1 SV=1	486314	287664	403639	153898	240312	190101	230060	105467	154273
396	396	sp|C8Z6N5|AIM6_YEAS8	Altered inheritance of mitochondria protein 6 OS=Saccharomyces cerevisiae (strain Lalvin EC1118 / Prise de mousse) OX=643680 GN=AIM6 PE=3 SV=1	95946.9	42126.4	59703	68572	47240.5	54454.4	56982.5	58230.4	108571
397	397	sp|P38883|RIX1_YEAST	Pre-rRNA-processing protein RIX1 OS=Saccharomyces cerevisiae (strain ATCC 204508 / S288c) OX=559292 GN=RIX1 PE=1 SV=2	129560	61739	124263	48938.4	72397.2	56207.9	63873.5	33122.5	48893.5
398	398	sp|P38205|NCL1_YEAST	Multisite-specific tRNA:(cytosine-C(5))-methyltransferase OS=Saccharomyces cerevisiae (strain ATCC 204508 / S288c) OX=559292 GN=NCL1 PE=1 SV=1	262662	87339.1	242321	107400	105526	121240	128053	76173.2	101557
399	399	sp|P15891|ABP1_YEAST	Actin-binding protein OS=Saccharomyces cerevisiae (strain ATCC 204508 / S288c) OX=559292 GN=ABP1 PE=1 SV=4	122766	83050.3	130429	114351	135370	123250	195533	106689	176730
400	400	sp|P53334|SCW4_YEAST	Probable family 17 glucosidase SCW4 OS=Saccharomyces cerevisiae (strain ATCC 204508 / S288c) OX=559292 GN=SCW4 PE=1 SV=1	124525	85935.4	145132	95541.7	100050	101328	190439	93618.2	159055
401	401	sp|P21827|RCC1_YEAST	Guanine nucleotide exchange factor SRM1 OS=Saccharomyces cerevisiae (strain ATCC 204508 / S288c) OX=559292 GN=SRM1 PE=1 SV=1	158352	95288.8	127958	39309.5	74458.9	76310.4	104332	46087	67318.9
402	402	sp|P40075|SCS2_YEAST	Vesicle-associated membrane protein-associated protein SCS2 OS=Saccharomyces cerevisiae (strain ATCC 204508 / S288c) OX=559292 GN=SCS2 PE=1 SV=3	226617	156010	214497	68836.7	115172	72816.9	165700	88333.8	144624
403	403	sp|P32468|CDC12_YEAST	Cell division control protein 12 OS=Saccharomyces cerevisiae (strain ATCC 204508 / S288c) OX=559292 GN=CDC12 PE=1 SV=1	90441.9	74493.6	99791.8	43589.9	75402.5	65011	42363.5	33355.4	49411.7
404	404	sp|P00761|TRYP_PIG	Trypsin OS=Sus scrofa OX=9823 PE=1 SV=1	3.60493e+06	2.39064e+06	3.71358e+06	3.4078e+06	3.70329e+06	3.47352e+06	3.48376e+06	2.45098e+06	4.23167e+06
405	405	sp|P21954|IDHP_YEAST	Isocitrate dehydrogenase [NADP], mitochondrial OS=Saccharomyces cerevisiae (strain ATCC 204508 / S288c) OX=559292 GN=IDP1 PE=1 SV=1	172886	111312	158913	89545.1	100880	100230	160908	86371.6	139987
406	406	sp|P18562|UPP_YEAST	Uracil phosphoribosyltransferase OS=Saccharomyces cerevisiae (strain ATCC 204508 / S288c) OX=559292 GN=FUR1 PE=1 SV=2	1.10119e+06	822611	1.06786e+06	405890	477211	410059	427100	224196	391767
407	407	sp|Q12109|SYWC_YEAST	Tryptophan--tRNA ligase, cytoplasmic OS=Saccharomyces cerevisiae (strain ATCC 204508 / S288c) OX=559292 GN=WRS1 PE=1 SV=1	450030	264153	372796	262610	341698	261185	405900	189280	333535
408	408	sp|P32568|SNQ2_YEAST	Protein SNQ2 OS=Saccharomyces cerevisiae (strain ATCC 204508 / S288c) OX=559292 GN=SNQ2 PE=1 SV=2	140170	144712	151154	63413.1	55746.5	67866.5	84376.9	48880.7	68208.1
409	409	sp|Q04947|RTN1_YEAST	Reticulon-like protein 1 OS=Saccharomyces cerevisiae (strain ATCC 204508 / S288c) OX=559292 GN=RTN1 PE=1 SV=1	1.99362e+06	1.1006e+06	1.47739e+06	779931	838052	939885	1.06726e+06	516280	934100
410	410	sp|P11076|ARF1_YEAST	ADP-ribosylation factor 1 OS=Saccharomyces cerevisiae (strain ATCC 204508 / S288c) OX=559292 GN=ARF1 PE=1 SV=3	651756	385374	569558	222023	332001	252794	414639	237199	243892
411	411	sp|P07342|ILVB_YEAST	Acetolactate synthase catalytic subunit, mitochondrial OS=Saccharomyces cerevisiae (strain ATCC 204508 / S288c) OX=559292 GN=ILV2 PE=1 SV=1	302219	190276	242117	128895	161055	151342	175140	95954.7	125099
412	412	sp|P11491|PPB_YEAST	Repressible alkaline phosphatase OS=Saccharomyces cerevisiae (strain ATCC 204508 / S288c) OX=559292 GN=PHO8 PE=1 SV=2	74279.8	38871.9	50796.5	34586.5	41942.2	35534.1	52613.2	20001.1	25095.2
413	413	sp|P46672|ARC1_YEAST	tRNA-aminoacylation cofactor ARC1 OS=Saccharomyces cerevisiae (strain ATCC 204508 / S288c) OX=559292 GN=ARC1 PE=1 SV=2	269270	175717	246019	149788	215436	181747	192714	101861	128828
414	414	sp|P38764|RPN1_YEAST	26S proteasome regulatory subunit RPN1 OS=Saccharomyces cerevisiae (strain ATCC 204508 / S288c) OX=559292 GN=RPN1 PE=1 SV=3	127923	107533	143726	93649.3	108061	98521.9	115993	70029	75852.8
415	415	sp|Q00764|TPS1_YEAST	Alpha,alpha-trehalose-phosphate synthase [UDP-forming] 56 kDa subunit OS=Saccharomyces cerevisiae (strain ATCC 204508 / S288c) OX=559292 GN=TPS1 PE=1 SV=2	246988	155582	208042	266312	322355	283121	417796	210979	357163
416	416	sp|Q12335|PST2_YEAST	Protoplast secreted protein 2 OS=Saccharomyces cerevisiae (strain ATCC 204508 / S288c) OX=559292 GN=PST2 PE=1 SV=1	760868	574242	779440	674852	928911	533150	1.9704e+06	1.11416e+06	1.87302e+06
417	417	sp|Q03103|ERO1_YEAST	Endoplasmic oxidoreductin-1 OS=Saccharomyces cerevisiae (strain ATCC 204508 / S288c) OX=559292 GN=ERO1 PE=1 SV=1	149245	79562.2	82885.9	27708.6	45989.3	46762.3	96821.3	35019.6	70045.3
418	418	sp|P47079|TCPQ_YEAST	T-complex protein 1 subunit theta OS=Saccharomyces cerevisiae (strain ATCC 204508 / S288c) OX=559292 GN=CCT8 PE=1 SV=1	475096	308352	427612	203967	257359	206033	267902	160342	228072
419	419	sp|P13298|PYRE_YEAST	Orotate phosphoribosyltransferase 1 OS=Saccharomyces cerevisiae (strain ATCC 204508 / S288c) OX=559292 GN=URA5 PE=1 SV=2	820552	438821	689539	368590	446953	422221	443608	215164	419156
420	420	sp|P38688|SRP72_YEAST	Signal recognition particle subunit SRP72 OS=Saccharomyces cerevisiae (strain ATCC 204508 / S288c) OX=559292 GN=SRP72 PE=1 SV=2	115517	76727.1	107613	86446.1	94720.4	85338.9	72826.4	52609.2	62532.2
421	421	sp|P27810|KTR1_YEAST	Alpha-1,2 mannosyltransferase KTR1 OS=Saccharomyces cerevisiae (strain ATCC 204508 / S288c) OX=559292 GN=KTR1 PE=1 SV=1	420260	244318	378345	292379	329751	314294	474058	293413	468231
422	422	sp|Q04894|ADH6_YEAST	NADP-dependent alcohol dehydrogenase 6 OS=Saccharomyces cerevisiae (strain ATCC 204508 / S288c) OX=559292 GN=ADH6 PE=1 SV=1	455110	241952	460615	115122	158790	116857	368903	238632	340379
423	423	sp|Q03940|RUVB1_YEAST	RuvB-like protein 1 OS=Saccharomyces cerevisiae (strain ATCC 204508 / S288c) OX=559292 GN=RVB1 PE=1 SV=1	219234	146638	200672	73125.7	71410.1	105776	109461	54223.6	83173.7
424	424	sp|P54783|ALO_YEAST	D-arabinono-1,4-lactone oxidase OS=Saccharomyces cerevisiae (strain ATCC 204508 / S288c) OX=559292 GN=ALO1 PE=1 SV=1	433595	239832	391448	147071	210328	165628	217650	94336.4	202174
425	425	sp|Q08421|ETT1_YEAST	Enhancer of translation termination 1 OS=Saccharomyces cerevisiae (strain ATCC 204508 / S288c) OX=559292 GN=ETT1 PE=1 SV=1	277507	173037	256106	103332	169446	156973	258824	139644	193691
426	426	sp|P07264|LEUC_YEAST	3-isopropylmalate dehydratase OS=Saccharomyces cerevisiae (strain ATCC 204508 / S288c) OX=559292 GN=LEU1 PE=1 SV=3	144707	143824	195472	117443	123028	105183	129275	82873	101512
427	427	sp|P0AA30|THIO_SHIFL	Thioredoxin 1 OS=Shigella flexneri OX=623 GN=trxA PE=3 SV=2	17554.3	15653.4	15084.1	13078.6	19887.9	14473	19053.6	14612.2	25488.5
428	428	sp|P28273|OPLA_YEAST	5-oxoprolinase OS=Saccharomyces cerevisiae (strain ATCC 204508 / S288c) OX=559292 GN=OXP1 PE=1 SV=2	93958.6	46022.9	72928.4	25412.6	33832.5	25340.5	30852.5	14136.8	49754.8
429	429	sp|P28241|IDH2_YEAST	Isocitrate dehydrogenase [NAD] subunit 2, mitochondrial OS=Saccharomyces cerevisiae (strain ATCC 204508 / S288c) OX=559292 GN=IDH2 PE=1 SV=1	1.05464e+06	625517	614799	646262	807722	727582	1.01781e+06	561484	902606
430	430	sp|P09232|PRTB_YEAST	Cerevisin OS=Saccharomyces cerevisiae (strain ATCC 204508 / S288c) OX=559292 GN=PRB1 PE=1 SV=1	755627	449555	704487	456468	565041	439071	941610	529046	931179
431	431	sp|Q99258|RIB3_YEAST	3,4-dihydroxy-2-butanone 4-phosphate synthase OS=Saccharomyces cerevisiae (strain ATCC 204508 / S288c) OX=559292 GN=RIB3 PE=1 SV=1	64091.5	36852.9	391423	314370	83523.6	40660	191225	86790.7	126734
432	432	sp|P40495|LYS12_YEAST	Homoisocitrate dehydrogenase, mitochondrial OS=Saccharomyces cerevisiae (strain ATCC 204508 / S288c) OX=559292 GN=LYS12 PE=1 SV=1	374011	209906	292452	72290.5	73039.4	81453.7	127616	74083.4	119811
433	433	sp|P27809|KRE2_YEAST	Glycolipid 2-alpha-mannosyltransferase OS=Saccharomyces cerevisiae (strain ATCC 204508 / S288c) OX=559292 GN=KRE2 PE=1 SV=1	270872	148018	230047	203521	270135	243170	230673	191372	276522
434	434	sp|P50094|IMDH4_YEAST	Inosine-5'-monophosphate dehydrogenase 4 OS=Saccharomyces cerevisiae (strain ATCC 204508 / S288c) OX=559292 GN=IMD4 PE=1 SV=1	344805	248534	331479	155868	209991	176031	247122	149667	224937
435	435	sp|Q07505|DLHH_YEAST	Putative carboxymethylenebutenolidase OS=Saccharomyces cerevisiae (strain ATCC 204508 / S288c) OX=559292 GN=YDL086W PE=1 SV=1	330463	250776	361831	93637.7	90385.1	101475	261769	193327	310096
436	436	sp|P40531|GVP36_YEAST	Protein GVP36 OS=Saccharomyces cerevisiae (strain ATCC 204508 / S288c) OX=559292 GN=GVP36 PE=1 SV=1	291253	221380	298961	124223	156437	156432	175800	97320	140887
437	437	sp|P38353|SSH1_YEAST	Sec sixty-one protein homolog OS=Saccharomyces cerevisiae (strain ATCC 204508 / S288c) OX=559292 GN=SSH1 PE=1 SV=1	400896	197521	264510	223703	239577	171921	277294	131533	301914
438	438	sp|P40037|HMF1_YEAST	Protein HMF1 OS=Saccharomyces cerevisiae (strain ATCC 204508 / S288c) OX=559292 GN=HMF1 PE=1 SV=1	206864	149107	251618	190906	197167	137907	504150	259261	435441
439	439	sp|P48164|RS7B_YEAST	40S ribosomal protein S7-B OS=Saccharomyces cerevisiae (strain ATCC 204508 / S288c) OX=559292 GN=RPS7B PE=1 SV=1	2.58265e+06	1.46066e+06	2.00636e+06	1.3585e+06	1.78643e+06	1.73412e+06	1.83386e+06	839696	1.5706e+06
440	440	sp|Q08193|GAS5_YEAST	1,3-beta-glucanosyltransferase GAS5 OS=Saccharomyces cerevisiae (strain ATCC 204508 / S288c) OX=559292 GN=GAS5 PE=1 SV=1	28462.7	39185	55917.5	4418.02	12051.9	24681.4	35741.9	26347.6	34946.7
441	441	sp|Q12452|ERG27_YEAST	3-keto-steroid reductase OS=Saccharomyces cerevisiae (strain ATCC 204508 / S288c) OX=559292 GN=ERG27 PE=1 SV=1	279722	160853	219304	132968	132629	123397	228554	110543	171635
442	442	sp|P38328|ARPC1_YEAST	Actin-related protein 2/3 complex subunit 1 OS=Saccharomyces cerevisiae (strain ATCC 204508 / S288c) OX=559292 GN=ARC40 PE=1 SV=1	341914	46136.9	278352	159369	229250	176728	218874	112715	234702
443	443	sp|Q02196|KAPS_YEAST	Adenylyl-sulfate kinase OS=Saccharomyces cerevisiae (strain ATCC 204508 / S288c) OX=559292 GN=MET14 PE=1 SV=1	217560	130172	197374	202798	285110	267325	337959	140291	266137
444	444	sp|P54781|ERG5_YEAST	Cytochrome P450 61 OS=Saccharomyces cerevisiae (strain ATCC 204508 / S288c) OX=559292 GN=ERG5 PE=1 SV=1	375025	221513	326667	318346	399926	380486	1.0627e+06	551587	799554
445	445	sp|P07274|PROF_YEAST	Profilin OS=Saccharomyces cerevisiae (strain ATCC 204508 / S288c) OX=559292 GN=PFY1 PE=1 SV=2	215195	132760	224105	110892	130048	129604	234570	112909	187708
446	446	sp|Q04175|SXM1_YEAST	Importin beta SMX1 OS=Saccharomyces cerevisiae (strain ATCC 204508 / S288c) OX=559292 GN=SXM1 PE=1 SV=1	183399	82144.3	131943	71971.4	104770	86849.4	124152	56206.6	89901.8
447	447	sp|P05319|RLA2_YEAST	60S acidic ribosomal protein P2-alpha OS=Saccharomyces cerevisiae (strain ATCC 204508 / S288c) OX=559292 GN=RPP2A PE=1 SV=1	2.49313e+06	1.81113e+06	2.19107e+06	1.94744e+06	2.14761e+06	2.05492e+06	2.31251e+06	1.21546e+06	1.92843e+06
448	448	sp|P34160|NCBP1_YEAST	Nuclear cap-binding protein complex subunit 1 OS=Saccharomyces cerevisiae (strain ATCC 204508 / S288c) OX=559292 GN=STO1 PE=1 SV=2	121626	79683.8	107910	29403.6	31829.7	46535.8	58760.6	20464.8	42220.2
449	449	sp|P22203|VATE_YEAST	V-type proton ATPase subunit E OS=Saccharomyces cerevisiae (strain ATCC 204508 / S288c) OX=559292 GN=VMA4 PE=1 SV=4	466707	290137	440934	397326	484718	478003	877037	456435	694479
450	450	sp|P49167|RL38_YEAST	60S ribosomal protein L38 OS=Saccharomyces cerevisiae (strain ATCC 204508 / S288c) OX=559292 GN=RPL38 PE=1 SV=1	966323	717942	808625	1.22242e+06	1.51897e+06	1.65366e+06	1.9839e+06	946694	1.73877e+06
451	451	sp|P42943|TCPH_YEAST	T-complex protein 1 subunit eta OS=Saccharomyces cerevisiae (strain ATCC 204508 / S288c) OX=559292 GN=CCT7 PE=1 SV=1	261094	177003	119207	99626.4	110663	110987	134288	73026.3	80590.7
452	452	sp|P40185|MMF1_YEAST	Protein MMF1, mitochondrial OS=Saccharomyces cerevisiae (strain ATCC 204508 / S288c) OX=559292 GN=MMF1 PE=1 SV=1	198044	130615	175643	89179.3	121239	99325.7	266115	119894	192981
453	453	sp|Q03161|YMY9_YEAST	Glucose-6-phosphate 1-epimerase OS=Saccharomyces cerevisiae (strain ATCC 204508 / S288c) OX=559292 GN=YMR099C PE=1 SV=1	479209	290128	450035	196293	218088	210399	378762	194906	319888
454	454	sp|P16550|APA1_YEAST	Protein APA1 OS=Saccharomyces cerevisiae (strain ATCC 204508 / S288c) OX=559292 GN=APA1 PE=1 SV=4	284954	144317	256993	141820	203079	168093	128976	100537	145987
455	455	sp|P36010|NDK_YEAST	Nucleoside diphosphate kinase OS=Saccharomyces cerevisiae (strain ATCC 204508 / S288c) OX=559292 GN=YNK1 PE=1 SV=1	728143	455173	730710	400533	544185	474224	722673	434309	810324
456	456	sp|P40093|YEY6_YEAST	MYG1 protein YER156C OS=Saccharomyces cerevisiae (strain ATCC 204508 / S288c) OX=559292 GN=YER156C PE=1 SV=1	704940	480717	721917	285412	335978	308886	317855	185653	280602
457	457	sp|P38998|LYS1_YEAST	Saccharopine dehydrogenase [NAD(+), L-lysine-forming] OS=Saccharomyces cerevisiae (strain ATCC 204508 / S288c) OX=559292 GN=LYS1 PE=1 SV=3	525189	299270	403431	162457	206036	143498	198792	141377	212086
458	458	sp|P38427|TSL1_YEAST	Trehalose synthase complex regulatory subunit TSL1 OS=Saccharomyces cerevisiae (strain ATCC 204508 / S288c) OX=559292 GN=TSL1 PE=1 SV=1	70575.8	34701	65027.1	188958	238350	171511	271391	141137	276137
459	459	sp|P38694|MSC7_YEAST	Putative aldehyde dehydrogenase-like protein YHR039C OS=Saccharomyces cerevisiae (strain ATCC 204508 / S288c) OX=559292 GN=MSC7 PE=1 SV=1	232227	167273	238464	240087	268636	261748	328036	183987	284569
460	460	sp|P33201|MRT4_YEAST	Ribosome assembly factor MRT4 OS=Saccharomyces cerevisiae (strain ATCC 204508 / S288c) OX=559292 GN=MRT4 PE=1 SV=1	477203	294722	470723	207456	315537	309139	230500	139107	194934
461	461	sp|P41911|GPD2_YEAST	Glycerol-3-phosphate dehydrogenase [NAD(+)] 2, mitochondrial OS=Saccharomyces cerevisiae (strain ATCC 204508 / S288c) OX=559292 GN=GPD2 PE=1 SV=2	106007	85424.4	125662	125845	139661	170989	91305.3	71349.4	87504.7
462	462	sp|P38631|FKS1_YEAST	1,3-beta-glucan synthase component FKS1 OS=Saccharomyces cerevisiae (strain ATCC 204508 / S288c) OX=559292 GN=FKS1 PE=1 SV=2	71276.5	50614.6	42384.5	55926.6	58368.3	85737.2	82471.6	30889.5	63378.2
463	463	sp|P39726|GCSH_YEAST	Glycine cleavage system H protein, mitochondrial OS=Saccharomyces cerevisiae (strain ATCC 204508 / S288c) OX=559292 GN=GCV3 PE=1 SV=3	721781	541589	773375	272927	324842	333629	1.11058e+06	601535	1.02603e+06
464	464	sp|Q06252|YL179_YEAST	Uncharacterized protein YLR179C OS=Saccharomyces cerevisiae (strain ATCC 204508 / S288c) OX=559292 GN=YLR179C PE=1 SV=1	243151	211880	293907	123994	140082	147676	407197	242497	385697
465	465	sp|P40303|PSA4_YEAST	Proteasome subunit alpha type-4 OS=Saccharomyces cerevisiae (strain ATCC 204508 / S288c) OX=559292 GN=PRE6 PE=1 SV=1	398666	256686	268021	184348	184445	202120	244097	137950	258996
466	466	sp|P20606|SAR1_YEAST	Small COPII coat GTPase SAR1 OS=Saccharomyces cerevisiae (strain ATCC 204508 / S288c) OX=559292 GN=SAR1 PE=1 SV=1	474403	222995	410717	179757	239939	225271	237844	74041.2	158978
467	467	sp|P38836|ECM14_YEAST	Putative metallocarboxypeptidase ECM14 OS=Saccharomyces cerevisiae (strain ATCC 204508 / S288c) OX=559292 GN=ECM14 PE=1 SV=1	64283	38086.3	46798.3	15557.7	41617.1	38747	48783.3	22920.2	25849.9
468	468	sp|Q12230|LSP1_YEAST	Sphingolipid long chain base-responsive protein LSP1 OS=Saccharomyces cerevisiae (strain ATCC 204508 / S288c) OX=559292 GN=LSP1 PE=1 SV=1	729790	446006	639718	319570	410351	372574	502139	229624	336212
469	469	sp|P15700|KCY_YEAST	Uridylate kinase OS=Saccharomyces cerevisiae (strain ATCC 204508 / S288c) OX=559292 GN=URA6 PE=1 SV=1	179678	110016	167667	89909.6	86983.1	89714.5	125446	69350.9	51394.8
470	470	sp|P05453|ERF3_YEAST	Eukaryotic peptide chain release factor GTP-binding subunit OS=Saccharomyces cerevisiae (strain ATCC 204508 / S288c) OX=559292 GN=SUP35 PE=1 SV=1	96851.1	43643	78463.1	23663.4	28315.2	25463.2	36212.7	15054.7	25650.2
471	471	sp|P05150|OTC_YEAST	Ornithine carbamoyltransferase OS=Saccharomyces cerevisiae (strain ATCC 204508 / S288c) OX=559292 GN=ARG3 PE=1 SV=1	260045	186391	268989	15767.7	33799.1	22930.3	135947	84500.6	115523
472	472	sp|P19414|ACON_YEAST	Aconitate hydratase, mitochondrial OS=Saccharomyces cerevisiae (strain ATCC 204508 / S288c) OX=559292 GN=ACO1 PE=1 SV=2	271926	208527	246218	150560	212459	183053	199193	110180	139935
473	473	sp|Q04336|YM54_YEAST	Uncharacterized protein YMR196W OS=Saccharomyces cerevisiae (strain ATCC 204508 / S288c) OX=559292 GN=YMR196W PE=1 SV=1	16400.9	9426.7	13465.9	66359.1	73925.1	70764.3	75499.6	37559.4	42272.6
474	474	sp|P14922|CYC8_YEAST	General transcriptional corepressor CYC8 OS=Saccharomyces cerevisiae (strain ATCC 204508 / S288c) OX=559292 GN=CYC8 PE=1 SV=2	42302.8	29858	44134.2	11736	7722.15	4216.88	5843.25	20300	24269.9
475	475	sp|P20967|ODO1_YEAST	2-oxoglutarate dehydrogenase, mitochondrial OS=Saccharomyces cerevisiae (strain ATCC 204508 / S288c) OX=559292 GN=KGD1 PE=1 SV=2	188075	145709	185144	124857	135374	133249	200944	107762	170726
476	476	sp|Q01852|TIM44_YEAST	Mitochondrial import inner membrane translocase subunit TIM44 OS=Saccharomyces cerevisiae (strain ATCC 204508 / S288c) OX=559292 GN=TIM44 PE=1 SV=1	321490	192765	309044	139281	166844	92451.3	184685	118724	103933
477	477	sp|P38248|ECM33_YEAST	Cell wall protein ECM33 OS=Saccharomyces cerevisiae (strain ATCC 204508 / S288c) OX=559292 GN=ECM33 PE=1 SV=3	290093	234257	329044	64845.7	84596.7	81945.3	49471.5	56101.7	68512
478	478	sp|Q04636|POB3_YEAST	FACT complex subunit POB3 OS=Saccharomyces cerevisiae (strain ATCC 204508 / S288c) OX=559292 GN=POB3 PE=1 SV=1	206797	150838	200080	78865.6	89687.1	87772.2	63127.6	67298.7	117573
479	479	sp|P53045|MSMO_YEAST	Methylsterol monooxygenase OS=Saccharomyces cerevisiae (strain ATCC 204508 / S288c) OX=559292 GN=ERG25 PE=1 SV=1	85808.1	39916.1	49743.6	126682	181626	164273	282976	131910	255294
480	480	sp|P49367|LYS4_YEAST	Homoaconitase, mitochondrial OS=Saccharomyces cerevisiae (strain ATCC 204508 / S288c) OX=559292 GN=LYS4 PE=1 SV=1	83239.4	50097.5	74812	23221.8	37125	27669.9	51967.9	27949.4	27700.5
481	481	sp|Q12377|RPN6_YEAST	26S proteasome regulatory subunit RPN6 OS=Saccharomyces cerevisiae (strain ATCC 204508 / S288c) OX=559292 GN=RPN6 PE=1 SV=3	623546	355570	543864	245755	336514	373006	396374	151261	272731
482	482	sp|P07170|KAD2_YEAST	Adenylate kinase OS=Saccharomyces cerevisiae (strain ATCC 204508 / S288c) OX=559292 GN=ADK1 PE=1 SV=2	304315	227545	237998	251108	353886	358783	213374	198861	260004
483	483	sp|P39968|VAC8_YEAST	Vacuolar protein 8 OS=Saccharomyces cerevisiae (strain ATCC 204508 / S288c) OX=559292 GN=VAC8 PE=1 SV=3	307945	224135	304642	166675	204997	169580	280585	156792	190389
484	484	sp|P36139|PET10_YEAST	Protein PET10 OS=Saccharomyces cerevisiae (strain ATCC 204508 / S288c) OX=559292 GN=PET10 PE=1 SV=3	855821	464086	708579	32934.9	58365.7	55424.3	108717	56158.8	69890.5
485	485	sp|P02557|TBB_YEAST	Tubulin beta chain OS=Saccharomyces cerevisiae (strain ATCC 204508 / S288c) OX=559292 GN=TUB2 PE=1 SV=2	654824	365627	517695	216126	305556	291214	331651	174174	202968
486	486	sp|P53199|ERG26_YEAST	Sterol-4-alpha-carboxylate 3-dehydrogenase, decarboxylating OS=Saccharomyces cerevisiae (strain ATCC 204508 / S288c) OX=559292 GN=ERG26 PE=1 SV=1	124923	72699.1	100941	112258	148007	130521	205559	117738	154538
487	487	sp|P53184|PNC1_YEAST	Nicotinamidase OS=Saccharomyces cerevisiae (strain ATCC 204508 / S288c) OX=559292 GN=PNC1 PE=1 SV=1	645292	395449	552145	565610	651469	596179	657691	401814	667449
488	488	sp|P38687|SRP68_YEAST	Signal recognition particle subunit SRP68 OS=Saccharomyces cerevisiae (strain ATCC 204508 / S288c) OX=559292 GN=SRP68 PE=1 SV=1	231371	127529	171658	79041.1	128115	131309	150477	73250	71539.3
489	489	sp|P40566|EGH1_YEAST	Ergosteryl-beta-glucosidase OS=Saccharomyces cerevisiae (strain ATCC 204508 / S288c) OX=559292 GN=EGH1 PE=1 SV=1	22587.9	16692.1	1348.48	34574.2	4709.59	18973	2507.19	30138.6	43018.6
490	490	sp|Q8J1F8|H2B2_ASHGO	Histone H2B.2 OS=Ashbya gossypii (strain ATCC 10895 / CBS 109.51 / FGSC 9923 / NRRL Y-1056) OX=284811 GN=HTB2 PE=3 SV=3	95370.3	38991.4	124271	13019.2	62112.1	13986.9	19482.2	28664.3	54868.1
491	491	sp|P18962|DAP2_YEAST	Dipeptidyl aminopeptidase B OS=Saccharomyces cerevisiae (strain ATCC 204508 / S288c) OX=559292 GN=DAP2 PE=1 SV=2	23426.1	22442.6	29816.7	5678.92	24940.7	4030.1	36141.5	21502.7	49354
492	492	sp|Q12464|RUVB2_YEAST	RuvB-like protein 2 OS=Saccharomyces cerevisiae (strain ATCC 204508 / S288c) OX=559292 GN=RVB2 PE=1 SV=1	682589	374813	507365	206289	268431	268870	321078	173448	241537
493	493	sp|P08536|MET3_YEAST	Sulfate adenylyltransferase OS=Saccharomyces cerevisiae (strain ATCC 204508 / S288c) OX=559292 GN=MET3 PE=1 SV=2	40403.5	30387.3	33182.6	235365	370804	322451	304185	156290	251618
494	494	sp|P41057|RS29A_YEAST	40S ribosomal protein S29-A OS=Saccharomyces cerevisiae (strain ATCC 204508 / S288c) OX=559292 GN=RPS29A PE=1 SV=3	266371	252207	253290	303226	337597	347960	322942	190160	318785
495	495	sp|P53252|PIL1_YEAST	Sphingolipid long chain base-responsive protein PIL1 OS=Saccharomyces cerevisiae (strain ATCC 204508 / S288c) OX=559292 GN=PIL1 PE=1 SV=1	1.16779e+06	784565	1.16336e+06	471580	593621	502342	660459	412897	656616
496	496	sp|P23301|IF5A1_YEAST	Eukaryotic translation initiation factor 5A-1 OS=Saccharomyces cerevisiae (strain ATCC 204508 / S288c) OX=559292 GN=HYP2 PE=1 SV=3	329121	167442	283190	28269.2	44189.4	32251.2	57895.3	26947.1	36396.4
497	497	sp|P06208|LEU1_YEAST	2-isopropylmalate synthase OS=Saccharomyces cerevisiae (strain ATCC 204508 / S288c) OX=559292 GN=LEU4 PE=1 SV=1	189926	156451	19195.9	52196.2	74592.2	70129.7	87362.1	50366.1	58883.4
498	498	sp|Q12447|PAA1_YEAST	Polyamine N-acetyltransferase 1 OS=Saccharomyces cerevisiae (strain ATCC 204508 / S288c) OX=559292 GN=PAA1 PE=1 SV=1	608841	404699	546966	195876	261917	278211	325566	171831	280703
499	499	sp|P02533|K1C14_HUMAN	Keratin, type I cytoskeletal 14 OS=Homo sapiens OX=9606 GN=KRT14 PE=1 SV=4	7942.87	12959.6	58799.9	186405	15708.4	13186.1	25431.3	55885.2	5475.61
500	500	sp|P32486|KRE6_YEAST	Beta-glucan synthesis-associated protein KRE6 OS=Saccharomyces cerevisiae (strain ATCC 204508 / S288c) OX=559292 GN=KRE6 PE=1 SV=2	14515.9	9095.49	16490.2	4711.6	3447.64	10721.2	8615.44	5766.82	12917.2
501	501	sp|P53295|RBG2_YEAST	Ribosome-interacting GTPase 2 OS=Saccharomyces cerevisiae (strain ATCC 204508 / S288c) OX=559292 GN=RBG2 PE=1 SV=1	72172.2	50924.7	56944.3	34683.5	44074.9	29697.2	23971.1	21128	31254.5
502	502	sp|P43621|COPD_YEAST	Coatomer subunit delta OS=Saccharomyces cerevisiae (strain ATCC 204508 / S288c) OX=559292 GN=RET2 PE=1 SV=3	25442.9	16067.4	30559.2	11151.2	15930.6	4493.97	21578.6	10551.9	15127.2
503	503	sp|Q06142|IMB1_YEAST	Importin subunit beta-1 OS=Saccharomyces cerevisiae (strain ATCC 204508 / S288c) OX=559292 GN=KAP95 PE=1 SV=1	72916.2	42914.3	57272.3	18621	25315.9	23514.4	54528.5	16773.2	27905.8
504	504	sp|Q03862|ARX1_YEAST	Probable metalloprotease ARX1 OS=Saccharomyces cerevisiae (strain ATCC 204508 / S288c) OX=559292 GN=ARX1 PE=1 SV=1	150692	111047	136090	66214.8	94781.4	84138.6	88957.8	47108.1	68596.4
505	505	sp|P23180|AIM17_YEAST	Probable oxidoreductase AIM17 OS=Saccharomyces cerevisiae (strain ATCC 204508 / S288c) OX=559292 GN=AIM17 PE=1 SV=2	114250	65283.2	85347.9	101421	121786	115694	124170	69361.7	107546
506	506	sp|Q06205|FKBP4_YEAST	FK506-binding protein 4 OS=Saccharomyces cerevisiae (strain ATCC 204508 / S288c) OX=559292 GN=FPR4 PE=1 SV=1	229223	141839	182430	36486.5	50148.9	50757.9	58157.3	33751.4	58912.9
507	507	sp|P40469|MET18_YEAST	DNA repair/transcription protein MET18/MMS19 OS=Saccharomyces cerevisiae (strain ATCC 204508 / S288c) OX=559292 GN=MET18 PE=1 SV=1	67213.5	46260.2	76078.2	17715.9	36585.4	39306.3	48183	23823.3	46581
508	508	sp|P36015|YKT6_YEAST	Synaptobrevin homolog YKT6 OS=Saccharomyces cerevisiae (strain ATCC 204508 / S288c) OX=559292 GN=YKT6 PE=1 SV=1	93891.8	72013.9	67306.7	40118.3	44187.1	62181.8	73052.8	44957.6	61144.7
509	509	sp|P33734|HIS5_YEAST	Imidazole glycerol phosphate synthase hisHF OS=Saccharomyces cerevisiae (strain ATCC 204508 / S288c) OX=559292 GN=HIS7 PE=1 SV=2	211953	136946	170385	75003.9	115182	86352.3	153844	75480.7	105666
510	510	sp|P21243|PSA1_YEAST	Proteasome subunit alpha type-1 OS=Saccharomyces cerevisiae (strain ATCC 204508 / S288c) OX=559292 GN=SCL1 PE=1 SV=1	164798	84043.3	135671	56234.4	69179.3	66190.2	93438.1	48843.2	83182.7
511	511	sp|P25371|ADP1_YEAST	Probable ATP-dependent permease OS=Saccharomyces cerevisiae (strain ATCC 204508 / S288c) OX=559292 GN=ADP1 PE=1 SV=2	31493.5	2009.19	13385.7	298.28	9999.42	29520.3	1977.22	6020.92	17512.3
512	512	sp|P12695|ODP2_YEAST	Dihydrolipoyllysine-residue acetyltransferase component of pyruvate dehydrogenase complex, mitochondrial OS=Saccharomyces cerevisiae (strain ATCC 204508 / S288c) OX=559292 GN=LAT1 PE=1 SV=1	714699	480577	718602	450718	554228	548152	748157	418250	647727
513	513	sp|P15873|PCNA_YEAST	Proliferating cell nuclear antigen OS=Saccharomyces cerevisiae (strain ATCC 204508 / S288c) OX=559292 GN=POL30 PE=1 SV=1	243936	60797.4	181530	71162.6	86114	86004	39946.3	56451.6	78699.3
514	514	sp|Q01855|RS15_YEAST	40S ribosomal protein S15 OS=Saccharomyces cerevisiae (strain ATCC 204508 / S288c) OX=559292 GN=RPS15 PE=1 SV=1	1.09676e+07	8.45402e+06	1.07448e+07	1.05192e+07	1.01904e+07	1.02992e+07	9.3633e+06	6.2844e+06	1.08638e+07
515	515	sp|P39958|GDI1_YEAST	Rab GDP-dissociation inhibitor OS=Saccharomyces cerevisiae (strain ATCC 204508 / S288c) OX=559292 GN=GDI1 PE=1 SV=1	388281	237034	305604	236399	301262	276171	398559	209262	320370
516	516	sp|P53912|YNN4_YEAST	Uncharacterized protein YNL134C OS=Saccharomyces cerevisiae (strain ATCC 204508 / S288c) OX=559292 GN=YNL134C PE=1 SV=1	70598.5	58770	86365.1	85120.4	138707	91126.7	183137	106452	164214
517	517	sp|P40581|GPX3_YEAST	Glutathione peroxidase-like peroxiredoxin HYR1 OS=Saccharomyces cerevisiae (strain ATCC 204508 / S288c) OX=559292 GN=HYR1 PE=1 SV=1	68687.2	33396.5	57189.3	63327.4	49976.8	33657.9	69065.5	31925.6	50530.9
518	518	sp|P14832|CYPH_YEAST	Peptidyl-prolyl cis-trans isomerase OS=Saccharomyces cerevisiae (strain ATCC 204508 / S288c) OX=559292 GN=CPR1 PE=1 SV=3	104223	109318	129993	51503.3	73582.8	51824	108959	77034.2	102041
519	519	sp|P53731|ARPC2_YEAST	Actin-related protein 2/3 complex subunit 2 OS=Saccharomyces cerevisiae (strain ATCC 204508 / S288c) OX=559292 GN=ARC35 PE=1 SV=1	457152	285460	393886	254561	347852	291263	402448	184708	311691
520	520	sp|P08518|RPB2_YEAST	DNA-directed RNA polymerase II subunit RPB2 OS=Saccharomyces cerevisiae (strain ATCC 204508 / S288c) OX=559292 GN=RPB2 PE=1 SV=2	164602	104370	123928	34361.3	103215	72830.1	106124	45694.6	100412
521	521	sp|P23724|PSB6_YEAST	Proteasome subunit beta type-6 OS=Saccharomyces cerevisiae (strain ATCC 204508 / S288c) OX=559292 GN=PRE7 PE=1 SV=1	4909.85	30799.8	45857.6	28180.7	41863.7	46038.8	66049.5	29489.8	40748.1
522	522	sp|P25293|NAP1_YEAST	Nucleosome assembly protein OS=Saccharomyces cerevisiae (strain ATCC 204508 / S288c) OX=559292 GN=NAP1 PE=1 SV=2	77882.2	38830.3	56478.8	48464.7	52417	32049.6	48501.3	17348.9	33883
523	523	sp|P0CX34|RS30B_YEAST	40S ribosomal protein S30-B OS=Saccharomyces cerevisiae (strain ATCC 204508 / S288c) OX=559292 GN=RPS30B PE=1 SV=1	110474	94400.8	125696	169221	232880	178468	188696	113161	150324
524	524	sp|P15625|SYFA_YEAST	Phenylalanine--tRNA ligase alpha subunit OS=Saccharomyces cerevisiae (strain ATCC 204508 / S288c) OX=559292 GN=FRS2 PE=1 SV=3	200403	149529	203368	152588	175354	150055	187078	96253	137669
525	525	sp|Q02642|NACB1_YEAST	Nascent polypeptide-associated complex subunit beta-1 OS=Saccharomyces cerevisiae (strain ATCC 204508 / S288c) OX=559292 GN=EGD1 PE=1 SV=2	186816	111442	149102	53486.1	66787.7	69807.7	71168.9	30925.6	63285.3
526	526	sp|P51402|RL37B_YEAST	60S ribosomal protein L37-B OS=Saccharomyces cerevisiae (strain ATCC 204508 / S288c) OX=559292 GN=RPL37B PE=1 SV=2	2742.19	5344.18	5578.61	2833.1	3470.52	847.257	3322.72	365.713	2709.27
527	527	sp|P32471|EF1B_YEAST	Elongation factor 1-beta OS=Saccharomyces cerevisiae (strain ATCC 204508 / S288c) OX=559292 GN=EFB1 PE=1 SV=4	503755	305288	460248	890124	1.03096e+06	1.05789e+06	434209	210759	232101
528	528	sp|O13547|CCW14_YEAST	Covalently-linked cell wall protein 14 OS=Saccharomyces cerevisiae (strain ATCC 204508 / S288c) OX=559292 GN=CCW14 PE=1 SV=1	27176.4	21885.1	25436.4	15864.6	20186.5	9425.1	25143.9	10687.2	18875.1
529	529	sp|Q12159|YRA1_YEAST	RNA annealing protein YRA1 OS=Saccharomyces cerevisiae (strain ATCC 204508 / S288c) OX=559292 GN=YRA1 PE=1 SV=2	1.093e+06	870499	1.12856e+06	542716	678753	636297	633731	363811	498299
530	530	sp|Q00772|SLT2_YEAST	Mitogen-activated protein kinase SLT2/MPK1 OS=Saccharomyces cerevisiae (strain ATCC 204508 / S288c) OX=559292 GN=SLT2 PE=1 SV=2	143467	59172.8	107613	63953.7	74801.1	47315.4	79256.4	47173.6	71763.6
531	531	sp|O14455|RL36B_YEAST	60S ribosomal protein L36-B OS=Saccharomyces cerevisiae (strain ATCC 204508 / S288c) OX=559292 GN=RPL36B PE=1 SV=3	5.36354e+06	3.25612e+06	4.57646e+06	5.59182e+06	6.42866e+06	5.64961e+06	5.75823e+06	3.57965e+06	6.21108e+06
532	532	sp|P53860|PDR16_YEAST	Phosphatidylinositol transfer protein PDR16 OS=Saccharomyces cerevisiae (strain ATCC 204508 / S288c) OX=559292 GN=PDR16 PE=1 SV=1	408180	283660	406298	95103.9	121013	102918	234595	120365	176474
533	533	sp|Q12466|TCB1_YEAST	Tricalbin-1 OS=Saccharomyces cerevisiae (strain ATCC 204508 / S288c) OX=559292 GN=TCB1 PE=1 SV=1	137417	74574.8	95965.7	60960.9	69890	75204.4	77407.5	36537.4	118401
534	534	sp|P04050|RPB1_YEAST	DNA-directed RNA polymerase II subunit RPB1 OS=Saccharomyces cerevisiae (strain ATCC 204508 / S288c) OX=559292 GN=RPO21 PE=1 SV=2	253162	150864	231602	109789	131958	145223	188325	83545	133066
535	535	sp|P09733|TBA1_YEAST	Tubulin alpha-1 chain OS=Saccharomyces cerevisiae (strain ATCC 204508 / S288c) OX=559292 GN=TUB1 PE=1 SV=2	98024.4	73254.9	93832.4	41279.2	71218.7	57090.9	57047.7	32613.5	32932.3
536	536	sp|P53633|PRA1_YEAST	Prenylated Rab acceptor 1 OS=Saccharomyces cerevisiae (strain ATCC 204508 / S288c) OX=559292 GN=YIP3 PE=1 SV=2	541218	349583	486091	195412	249787	242322	251873	158105	287384
537	537	sp|P23638|PSA3_YEAST	Proteasome subunit alpha type-3 OS=Saccharomyces cerevisiae (strain ATCC 204508 / S288c) OX=559292 GN=PRE9 PE=1 SV=1	280536	188126	282234	64117.4	99379.6	81134.1	120937	67254.2	107473
538	538	sp|P25623|SYP1_YEAST	Suppressor of yeast profilin deletion OS=Saccharomyces cerevisiae (strain ATCC 204508 / S288c) OX=559292 GN=SYP1 PE=1 SV=3	42322.5	31903.2	40756.3	39597.7	50851.7	41444.4	63285.6	27418.7	53108.4
539	539	sp|Q02486|ABF2_YEAST	ARS-binding factor 2, mitochondrial OS=Saccharomyces cerevisiae (strain ATCC 204508 / S288c) OX=559292 GN=ABF2 PE=1 SV=1	399048	370615	447810	206512	218103	203607	394561	579548	313576
540	540	sp|P33442|RS3A1_YEAST	40S ribosomal protein S1-A OS=Saccharomyces cerevisiae (strain ATCC 204508 / S288c) OX=559292 GN=RPS1A PE=1 SV=2	1.96723e+06	1.24601e+06	1.68798e+06	994032	1.1446e+06	1.19927e+06	1.13922e+06	690972	1.18745e+06
541	541	sp|Q7Z891|PYRD_SACPA	Dihydroorotate dehydrogenase (fumarate) OS=Saccharomyces paradoxus OX=27291 GN=URA1 PE=3 SV=1	73146.6	62292.4	74914.5	16418.8	24170.1	18551.4	68028.6	36169.2	60535.7
542	542	sp|P02992|EFTU_YEAST	Elongation factor Tu, mitochondrial OS=Saccharomyces cerevisiae (strain ATCC 204508 / S288c) OX=559292 GN=TUF1 PE=1 SV=1	133865	103376	140275	43143	68520.9	49651.2	52452.2	40383	54432.9
543	543	sp|P53303|ZPR1_YEAST	Zinc finger protein ZPR1 OS=Saccharomyces cerevisiae (strain ATCC 204508 / S288c) OX=559292 GN=ZPR1 PE=1 SV=1	488187	284422	413156	176355	203325	161379	216686	116781	168966
544	544	sp|P23644|TOM40_YEAST	Mitochondrial import receptor subunit TOM40 OS=Saccharomyces cerevisiae (strain ATCC 204508 / S288c) OX=559292 GN=TOM40 PE=1 SV=1	71703.2	104113	125068	39447.8	61372.9	57479.3	64721.4	26700.5	56692.6
545	545	sp|Q12265|KPR5_YEAST	Ribose-phosphate pyrophosphokinase 5 OS=Saccharomyces cerevisiae (strain ATCC 204508 / S288c) OX=559292 GN=PRS5 PE=1 SV=1	51891.6	36228.7	39530.4	24549.6	34588.9	32106.3	6681.15	24002.7	35828.6
546	546	sp|Q12019|MDN1_YEAST	Midasin OS=Saccharomyces cerevisiae (strain ATCC 204508 / S288c) OX=559292 GN=MDN1 PE=1 SV=1	58566.4	21983.1	34146.6	17523.6	27822	20589.3	28369	10505.7	13106.6
547	547	sp|P25343|RV161_YEAST	Reduced viability upon starvation protein 161 OS=Saccharomyces cerevisiae (strain ATCC 204508 / S288c) OX=559292 GN=RVS161 PE=1 SV=1	91375.2	58341	80243.2	42960.3	62720.3	57703.8	93131.9	38118.1	80871.2
548	548	sp|P40991|NOP2_YEAST	25S rRNA (cytosine(2870)-C(5))-methyltransferase OS=Saccharomyces cerevisiae (strain ATCC 204508 / S288c) OX=559292 GN=NOP2 PE=1 SV=1	63750.3	43030.1	56343.9	18776.1	13070.8	17282.6	14242.4	4262.53	10850.3
549	549	sp|P47075|VTC4_YEAST	Vacuolar transporter chaperone 4 OS=Saccharomyces cerevisiae (strain ATCC 204508 / S288c) OX=559292 GN=VTC4 PE=1 SV=2	145238	80179.4	118177	61771.4	81629.3	13388	71748.1	41208.4	70176.2
550	550	sp|P40506|PPCS_YEAST	Phosphopantothenate--cysteine ligase CAB2 OS=Saccharomyces cerevisiae (strain ATCC 204508 / S288c) OX=559292 GN=CAB2 PE=1 SV=2	16162.6	11771	10931.8	108304	117766	115585	101196	3425.49	8870.85
551	551	sp|P53914|NAT10_YEAST	RNA cytidine acetyltransferase OS=Saccharomyces cerevisiae (strain ATCC 204508 / S288c) OX=559292 GN=KRE33 PE=1 SV=1	195442	132594	133846	82954.9	121016	96089.8	104610	54046.4	77261.3
552	552	sp|Q12176|MAK21_YEAST	Ribosome biogenesis protein MAK21 OS=Saccharomyces cerevisiae (strain ATCC 204508 / S288c) OX=559292 GN=MAK21 PE=1 SV=1	178173	102976	158522	60981.6	106330	84278	124484	49273.5	75187.1
553	553	sp|A6ZMA9|ERB1_YEAS7	Ribosome biogenesis protein ERB1 OS=Saccharomyces cerevisiae (strain YJM789) OX=307796 GN=ERB1 PE=3 SV=1	123149	84009.7	115265	21721.7	53206.3	41828.4	45256.6	25452.3	37661.9
554	554	sp|Q08971|YP225_YEAST	Protein PBDC1 homolog OS=Saccharomyces cerevisiae (strain ATCC 204508 / S288c) OX=559292 GN=YPL225W PE=1 SV=1	1.03778e+06	620986	889140	603863	681253	616575	776403	441747	716939
555	555	sp|P47018|MTC1_YEAST	Maintenance of telomere capping protein 1 OS=Saccharomyces cerevisiae (strain ATCC 204508 / S288c) OX=559292 GN=MTC1 PE=1 SV=1	101629	61335.9	72937.9	81379.4	84167.8	81867.8	108587	46000.1	79958.6
556	556	sp|Q91575|TBB5_XENLA	Tubulin beta chain OS=Xenopus laevis OX=8355 GN=tubb PE=2 SV=1	16921.2	3430.01	11492.8	5768.39	8464.58	4255.12	11966.4	4268.48	5832.94
557	557	sp|Q04697|GSF2_YEAST	Glucose-signaling factor 2 OS=Saccharomyces cerevisiae (strain ATCC 204508 / S288c) OX=559292 GN=GSF2 PE=1 SV=1	180778	117553	203428	121732	148506	104539	160855	104423	121416
558	558	sp|P52918|MSN5_YEAST	Protein MSN5 OS=Saccharomyces cerevisiae (strain ATCC 204508 / S288c) OX=559292 GN=MSN5 PE=1 SV=1	42544.6	7939.06	29567.3	12607.6	33535.2	20852.7	26206	12818	26891.8
559	559	sp|P35194|UTP20_YEAST	U3 small nucleolar RNA-associated protein 20 OS=Saccharomyces cerevisiae (strain ATCC 204508 / S288c) OX=559292 GN=UTP20 PE=1 SV=3	126122	71774.4	93519.8	36059.8	60379.5	56932.5	62161.3	15050.3	60623
560	560	sp|P53131|PRP43_YEAST	Pre-mRNA-splicing factor ATP-dependent RNA helicase PRP43 OS=Saccharomyces cerevisiae (strain ATCC 204508 / S288c) OX=559292 GN=PRP43 PE=1 SV=1	143455	73275.7	132120	54067.4	70358.5	58064.6	61868.4	33851.7	52161.3
561	561	sp|P32495|NHP2_YEAST	H/ACA ribonucleoprotein complex subunit NHP2 OS=Saccharomyces cerevisiae (strain ATCC 204508 / S288c) OX=559292 GN=NHP2 PE=1 SV=2	206897	107955	149337	52692.8	73165.2	60399.9	68544.3	43971.3	68275.9
562	562	sp|P39533|ACON2_YEAST	Homocitrate dehydratase, mitochondrial OS=Saccharomyces cerevisiae (strain ATCC 204508 / S288c) OX=559292 GN=ACO2 PE=1 SV=1	191018	138714	11135.3	52930.1	74231.2	66949	82094.1	36129.3	74647.6
563	563	sp|P40850|MKT1_YEAST	Post-transcriptional regulator MKT1 OS=Saccharomyces cerevisiae (strain ATCC 204508 / S288c) OX=559292 GN=MKT1 PE=1 SV=2	202297	123202	131508	92064.3	106228	93084.8	138394	72497.5	111994
564	564	sp|Q12458|YPR1_YEAST	Putative reductase 1 OS=Saccharomyces cerevisiae (strain ATCC 204508 / S288c) OX=559292 GN=YPR1 PE=1 SV=1	397309	199639	309430	202747	248305	244848	342847	187306	296641
565	565	sp|P33894|STE13_YEAST	Dipeptidyl aminopeptidase A OS=Saccharomyces cerevisiae (strain ATCC 204508 / S288c) OX=559292 GN=STE13 PE=1 SV=1	17127.9	5145.86	4115.4	1916.61	4306.06	3452.09	4706.45	3849.16	812.1
566	566	sp|Q3E7X9|RS28A_YEAST	40S ribosomal protein S28-A OS=Saccharomyces cerevisiae (strain ATCC 204508 / S288c) OX=559292 GN=RPS28A PE=1 SV=1	389666	164671	262476	50303.1	136779	122863	136957	102692	182927
567	567	sp|Q12449|AHA1_YEAST	Hsp90 co-chaperone AHA1 OS=Saccharomyces cerevisiae (strain ATCC 204508 / S288c) OX=559292 GN=AHA1 PE=1 SV=1	575442	368506	171369	101661	297353	85010.4	325054	189971	292109
568	568	sp|P53183|YGD9_YEAST	Putative uncharacterized oxidoreductase YGL039W OS=Saccharomyces cerevisiae (strain ATCC 204508 / S288c) OX=559292 GN=YGL039W PE=1 SV=1	13981	17414.4	13824.7	47012.3	77607.7	58432	107786	52165.7	78241.6
569	569	sp|P32447|ASF1_YEAST	Histone chaperone ASF1 OS=Saccharomyces cerevisiae (strain ATCC 204508 / S288c) OX=559292 GN=ASF1 PE=1 SV=1	22396.2	19458.4	31755.9	5201.63	14426.2	10349.3	24334.3	13934.3	18642.3
570	570	sp|Q6FWM7|H2A1_CANGA	Histone H2A.1 OS=Candida glabrata (strain ATCC 2001 / CBS 138 / JCM 3761 / NBRC 0622 / NRRL Y-65) OX=284593 GN=HTA1 PE=3 SV=3	380673	4.50836e+06	246863	2.15899e+06	176497	2.40974e+06	2.85773e+06	1.56282e+06	2.44927e+06
571	571	sp|P38689|KPR3_YEAST	Ribose-phosphate pyrophosphokinase 3 OS=Saccharomyces cerevisiae (strain ATCC 204508 / S288c) OX=559292 GN=PRS3 PE=1 SV=1	684723	343692	546853	305799	417487	345837	412826	216392	357546
572	572	sp|P33299|PRS7_YEAST	26S proteasome regulatory subunit 7 homolog OS=Saccharomyces cerevisiae (strain ATCC 204508 / S288c) OX=559292 GN=RPT1 PE=1 SV=1	154696	134564	157599	39884.7	61150.2	90005.6	128761	47941.9	109460
573	573	sp|Q03973|HMO1_YEAST	High mobility group protein 1 OS=Saccharomyces cerevisiae (strain ATCC 204508 / S288c) OX=559292 GN=HMO1 PE=1 SV=1	171053	111107	172907	95051.1	132754	133489	129859	65577.3	94709.9
574	574	sp|P38779|CIC1_YEAST	Proteasome-interacting protein CIC1 OS=Saccharomyces cerevisiae (strain ATCC 204508 / S288c) OX=559292 GN=CIC1 PE=1 SV=1	55444.7	50035	56333.7	19723.6	27217.6	21731.4	24082.1	13847.1	18366.4
575	575	sp|P32352|ERG2_YEAST	C-8 sterol isomerase OS=Saccharomyces cerevisiae (strain ATCC 204508 / S288c) OX=559292 GN=ERG2 PE=1 SV=1	279090	144902	240990	84477.4	93154.4	96757.4	206997	80042.4	176004
576	576	sp|Q12118|SGT2_YEAST	Small glutamine-rich tetratricopeptide repeat-containing protein 2 OS=Saccharomyces cerevisiae (strain ATCC 204508 / S288c) OX=559292 GN=SGT2 PE=1 SV=1	120536	83905.5	123569	80860.4	108573	88990.5	89747.7	71107.3	58432.5
577	577	sp|P14906|SEC63_YEAST	Protein translocation protein SEC63 OS=Saccharomyces cerevisiae (strain ATCC 204508 / S288c) OX=559292 GN=SEC63 PE=1 SV=2	182167	125885	182018	140476	162110	121921	146092	64385.5	180580
578	578	sp|Q01217|ARG56_YEAST	Protein ARG5,6, mitochondrial OS=Saccharomyces cerevisiae (strain ATCC 204508 / S288c) OX=559292 GN=ARG5,6 PE=1 SV=1	121977	86508.6	89495.5	29163.3	20224.2	27885.5	95007.6	67778.2	89386.2
579	579	sp|P53313|SDA1_YEAST	Protein SDA1 OS=Saccharomyces cerevisiae (strain ATCC 204508 / S288c) OX=559292 GN=SDA1 PE=1 SV=1	42410.6	31151	33716.2	18253.9	24883.3	19492.8	7970.27	3775.67	9154.19
580	580	sp|Q07551|KAR_YEAST	NADPH-dependent alpha-keto amide reductase OS=Saccharomyces cerevisiae (strain ATCC 204508 / S288c) OX=559292 GN=YDL124W PE=1 SV=1	52591.8	59982.9	78803.5	38392.8	166926	107723	181317	55571.1	122874
581	581	sp|P37838|NOP4_YEAST	Nucleolar protein 4 OS=Saccharomyces cerevisiae (strain ATCC 204508 / S288c) OX=559292 GN=NOP4 PE=1 SV=1	189670	117487	171801	72229.2	94610.5	88209	107798	34179.6	72839.1
582	582	sp|P20447|DBP3_YEAST	ATP-dependent RNA helicase DBP3 OS=Saccharomyces cerevisiae (strain ATCC 204508 / S288c) OX=559292 GN=DBP3 PE=1 SV=2	59176.2	70557.5	104125	27118.9	61343.1	64195.5	34341.5	34262.8	13704.9
583	583	sp|P11075|SEC7_YEAST	Protein transport protein SEC7 OS=Saccharomyces cerevisiae (strain ATCC 204508 / S288c) OX=559292 GN=SEC7 PE=1 SV=2	75658	31382.5	62347.8	33599.8	44686.7	45121.8	67517.4	27776.2	55758.4
584	584	sp|P33767|OSTB_YEAST	Dolichyl-diphosphooligosaccharide--protein glycosyltransferase subunit WBP1 OS=Saccharomyces cerevisiae (strain ATCC 204508 / S288c) OX=559292 GN=WBP1 PE=1 SV=1	246264	162432	207724	134265	173229	145941	205023	105580	160904
585	585	sp|Q12211|PUS1_YEAST	tRNA pseudouridine synthase 1 OS=Saccharomyces cerevisiae (strain ATCC 204508 / S288c) OX=559292 GN=PUS1 PE=1 SV=1	94527.4	64584.7	65597.5	38262.7	43713.8	48386.5	51300.5	39089.4	53261.9
586	586	sp|P40510|SER33_YEAST	D-3-phosphoglycerate dehydrogenase 2 OS=Saccharomyces cerevisiae (strain ATCC 204508 / S288c) OX=559292 GN=SER33 PE=1 SV=1	189817	159121	164819	194722	611402	334686	368092	206163	358173
587	587	sp|P12688|YPK1_YEAST	Serine/threonine-protein kinase YPK1 OS=Saccharomyces cerevisiae (strain ATCC 204508 / S288c) OX=559292 GN=YPK1 PE=1 SV=2	147835	104810	116254	81208.3	118030	88327.6	151907	72821.3	132630
588	588	sp|P01120|RAS2_YEAST	Ras-like protein 2 OS=Saccharomyces cerevisiae (strain ATCC 204508 / S288c) OX=559292 GN=RAS2 PE=1 SV=4	112007	58844.1	118886	54744.5	96174.1	15153.6	132926	78758.6	103678
589	589	sp|Q01939|PRS8_YEAST	26S proteasome regulatory subunit 8 homolog OS=Saccharomyces cerevisiae (strain ATCC 204508 / S288c) OX=559292 GN=RPT6 PE=1 SV=4	360681	181500	305043	68092.3	177720	166202	220581	102291	200310
590	590	sp|Q04062|RPN9_YEAST	26S proteasome regulatory subunit RPN9 OS=Saccharomyces cerevisiae (strain ATCC 204508 / S288c) OX=559292 GN=RPN9 PE=1 SV=1	732659	173871	582134	215286	157422	123713	153439	90347.2	221008
591	591	sp|P33317|DUT_YEAST	Deoxyuridine 5'-triphosphate nucleotidohydrolase OS=Saccharomyces cerevisiae (strain ATCC 204508 / S288c) OX=559292 GN=DUT1 PE=1 SV=2	308399	226355	322206	110251	127217	129357	189252	112694	187384
592	592	sp|Q04951|SCW10_YEAST	Probable family 17 glucosidase SCW10 OS=Saccharomyces cerevisiae (strain ATCC 204508 / S288c) OX=559292 GN=SCW10 PE=1 SV=1	44777.8	40618	57024	6597.82	23473.9	7711.78	6180.23	11459.1	11021.1
593	593	sp|P19211|IF5A2_YEAST	Eukaryotic translation initiation factor 5A-2 OS=Saccharomyces cerevisiae (strain ATCC 204508 / S288c) OX=559292 GN=ANB1 PE=1 SV=3	42091.3	30741.1	34872	513671	823344	653412	1.55541e+06	793316	1.17913e+06
594	594	sp|P33307|CSE1_YEAST	Importin alpha re-exporter OS=Saccharomyces cerevisiae (strain ATCC 204508 / S288c) OX=559292 GN=CSE1 PE=1 SV=2	90103	58543.5	72487.6	45039.9	60609.7	58720.7	70460.1	26836.8	60297.3
595	595	sp|P13647|K2C5_HUMAN	Keratin, type II cytoskeletal 5 OS=Homo sapiens OX=9606 GN=KRT5 PE=1 SV=3	1105.34	7091.9	5322.18	18657	7228.81	8445.32	10920	6494.53	495.216
596	596	sp|P32366|VA0D_YEAST	V-type proton ATPase subunit d OS=Saccharomyces cerevisiae (strain ATCC 204508 / S288c) OX=559292 GN=VMA6 PE=1 SV=2	156749	114827	159672	93522.9	144980	136593	156130	94403.1	57028.7
597	597	sp|P53829|CAF40_YEAST	Protein CAF40 OS=Saccharomyces cerevisiae (strain ATCC 204508 / S288c) OX=559292 GN=CAF40 PE=1 SV=1	95218.7	63128.6	101812	53518.5	91575.9	66139.6	85585	48530.5	78519.6
598	598	sp|Q12522|IF6_YEAST	Eukaryotic translation initiation factor 6 OS=Saccharomyces cerevisiae (strain ATCC 204508 / S288c) OX=559292 GN=TIF6 PE=1 SV=1	463429	297960	456564	53195.8	73198.4	86826.2	201908	115500	193820
599	599	sp|Q04344|HNT1_YEAST	Hit family protein 1 OS=Saccharomyces cerevisiae (strain ATCC 204508 / S288c) OX=559292 GN=HNT1 PE=1 SV=2	89324.3	90818.8	104024	23010.5	32646.2	38546.5	50320.5	31038	12212.5
600	600	sp|P29453|RL8B_YEAST	60S ribosomal protein L8-B OS=Saccharomyces cerevisiae (strain ATCC 204508 / S288c) OX=559292 GN=RPL8B PE=1 SV=3	2.47114e+06	1.4992e+06	2.04696e+06	1.12978e+06	1.51864e+06	1.31717e+06	1.48888e+06	720376	1.27044e+06
601	601	sp|P32445|RIM1_YEAST	Single-stranded DNA-binding protein RIM1, mitochondrial OS=Saccharomyces cerevisiae (strain ATCC 204508 / S288c) OX=559292 GN=RIM1 PE=1 SV=1	113200	92516.8	130484	52245.5	59007	57631.2	63212.7	46327.3	66039.3
602	602	sp|Q99337|YN12B_YEAST	Transposon Ty1-NL2 Gag-Pol polyprotein OS=Saccharomyces cerevisiae (strain ATCC 204508 / S288c) OX=559292 GN=TY1B-NL2 PE=3 SV=1	4059.6	1697.75	551.527	10899.6	16871.9	10400.9	22518.9	11565.1	11496.4
603	603	sp|P47160|ENT3_YEAST	Epsin-3 OS=Saccharomyces cerevisiae (strain ATCC 204508 / S288c) OX=559292 GN=ENT3 PE=1 SV=1	167220	111981	135354	87908.1	132322	97929.4	174157	94541	137514
604	604	sp|P25451|PSB3_YEAST	Proteasome subunit beta type-3 OS=Saccharomyces cerevisiae (strain ATCC 204508 / S288c) OX=559292 GN=PUP3 PE=1 SV=1	171096	104830	186553	31239.3	45457.3	40354	100707	62032.5	89974.5
605	605	sp|P10080|SSBP1_YEAST	Single-stranded nucleic acid-binding protein OS=Saccharomyces cerevisiae (strain ATCC 204508 / S288c) OX=559292 GN=SBP1 PE=1 SV=2	132150	95807.6	119115	152666	167155	165333	86416.9	50268.9	77411.9
606	606	sp|P38075|PDX3_YEAST	Pyridoxamine 5'-phosphate oxidase OS=Saccharomyces cerevisiae (strain ATCC 204508 / S288c) OX=559292 GN=PDX3 PE=1 SV=1	196751	109553	163663	114286	197407	108355	218451	117172	182973
607	607	sp|P38912|IF1A_YEAST	Eukaryotic translation initiation factor 1A OS=Saccharomyces cerevisiae (strain ATCC 204508 / S288c) OX=559292 GN=TIF11 PE=1 SV=1	86866.7	78043.1	77368.6	88177.5	106813	127398	43798.2	40630.6	49620.3
608	608	sp|P52593|NU188_YEAST	Nucleoporin NUP188 OS=Saccharomyces cerevisiae (strain ATCC 204508 / S288c) OX=559292 GN=NUP188 PE=1 SV=1	43116	10723	46318.2	15384.9	22009.8	13872.8	32301.8	8111.97	18628.1
609	609	sp|P30656|PSB5_YEAST	Proteasome subunit beta type-5 OS=Saccharomyces cerevisiae (strain ATCC 204508 / S288c) OX=559292 GN=PRE2 PE=1 SV=3	130455	93192.3	147556	54043.4	61585.7	70828.7	76697.7	54788	107400
610	610	sp|P40016|RPN3_YEAST	26S proteasome regulatory subunit RPN3 OS=Saccharomyces cerevisiae (strain ATCC 204508 / S288c) OX=559292 GN=RPN3 PE=1 SV=5	37082.2	20611.1	34153.4	17694.8	17275.3	20677.6	25161.1	9207.79	22111.9
611	611	sp|P40693|RLP7_YEAST	Ribosome biogenesis protein RLP7 OS=Saccharomyces cerevisiae (strain ATCC 204508 / S288c) OX=559292 GN=RLP7 PE=1 SV=1	627850	367530	483512	233493	293746	304259	158212	158378	211685
612	612	sp|Q6XQ67|ADH5_SACPS	Alcohol dehydrogenase 5 OS=Saccharomyces pastorianus OX=27292 GN=ADH5 PE=3 SV=1	111352	72119.4	88307.3	259106	610768	451614	640952	384942	438422
613	613	sp|P17555|CAP_YEAST	Adenylyl cyclase-associated protein OS=Saccharomyces cerevisiae (strain ATCC 204508 / S288c) OX=559292 GN=SRV2 PE=1 SV=1	114292	85122.9	115740	86219.4	103262	58877	152410	83258.2	132969
614	614	sp|P25294|SIS1_YEAST	Protein SIS1 OS=Saccharomyces cerevisiae (strain ATCC 204508 / S288c) OX=559292 GN=SIS1 PE=1 SV=1	519678	346289	467923	65167	62991.9	131497	158156	73730.5	167273
615	615	sp|P00128|QCR7_YEAST	Cytochrome b-c1 complex subunit 7, mitochondrial OS=Saccharomyces cerevisiae (strain ATCC 204508 / S288c) OX=559292 GN=QCR7 PE=1 SV=2	44199.8	32839.7	64738.3	6187.33	8359.39	11606.9	7280.52	9418.31	3684.37
616	616	sp|P32610|VATD_YEAST	V-type proton ATPase subunit D OS=Saccharomyces cerevisiae (strain ATCC 204508 / S288c) OX=559292 GN=VMA8 PE=1 SV=1	371526	229310	334328	191713	277025	213953	218760	115345	190177
617	617	sp|P40413|TCPE_YEAST	T-complex protein 1 subunit epsilon OS=Saccharomyces cerevisiae (strain ATCC 204508 / S288c) OX=559292 GN=CCT5 PE=1 SV=3	16547.2	11675.6	19984.4	5903.15	16586.7	7640.58	13216	10326.5	11143.1
618	618	sp|P32628|RAD23_YEAST	UV excision repair protein RAD23 OS=Saccharomyces cerevisiae (strain ATCC 204508 / S288c) OX=559292 GN=RAD23 PE=1 SV=1	147431	103965	149287	44505.3	52822	55536	109199	69745.6	99820.4
619	619	sp|P53111|ARI1_YEAST	NADPH-dependent aldehyde reductase ARI1 OS=Saccharomyces cerevisiae (strain ATCC 204508 / S288c) OX=559292 GN=ARI1 PE=1 SV=1	107008	92558.9	85787.5	33002.8	26803.9	32721.9	86332.2	29292.8	67856.7
620	620	sp|P38817|GGA2_YEAST	ADP-ribosylation factor-binding protein GGA2 OS=Saccharomyces cerevisiae (strain ATCC 204508 / S288c) OX=559292 GN=GGA2 PE=1 SV=1	56805.6	50438.9	49964.7	45380.2	43392.4	51742.5	43540.3	30735.4	50792.1
621	621	sp|P38711|RS27B_YEAST	40S ribosomal protein S27-B OS=Saccharomyces cerevisiae (strain ATCC 204508 / S288c) OX=559292 GN=RPS27B PE=1 SV=1	559837	487572	473856	277951	250846	410179	477973	366531	465436
622	622	sp|P39101|CAJ1_YEAST	Protein CAJ1 OS=Saccharomyces cerevisiae (strain ATCC 204508 / S288c) OX=559292 GN=CAJ1 PE=1 SV=1	22176.6	15305.5	21661.7	2848.51	7144.45	14067.6	12538.4	8489.98	4589.32
623	623	sp|O14467|MBF1_YEAST	Multiprotein-bridging factor 1 OS=Saccharomyces cerevisiae (strain ATCC 204508 / S288c) OX=559292 GN=MBF1 PE=1 SV=2	323361	235475	342902	71539	103791	80921	85596.9	59579.5	83387.3
624	624	sp|P47176|BCA2_YEAST	Branched-chain-amino-acid aminotransferase, cytosolic OS=Saccharomyces cerevisiae (strain ATCC 204508 / S288c) OX=559292 GN=BAT2 PE=1 SV=1	106661	72896.9	109398	44194.2	49714.9	54768.8	63917.8	44683	55896.7
625	625	sp|Q06385|VPS74_YEAST	Vacuolar protein sorting-associated protein 74 OS=Saccharomyces cerevisiae (strain ATCC 204508 / S288c) OX=559292 GN=VPS74 PE=1 SV=1	148140	103969	152298	121055	134111	128022	168462	115610	178509
626	626	sp|P39517|DHH1_YEAST	ATP-dependent RNA helicase DHH1 OS=Saccharomyces cerevisiae (strain ATCC 204508 / S288c) OX=559292 GN=DHH1 PE=1 SV=1	390065	240712	370935	200831	235365	223469	251511	148703	252376
627	627	sp|Q12117|MRH1_YEAST	Protein MRH1 OS=Saccharomyces cerevisiae (strain ATCC 204508 / S288c) OX=559292 GN=MRH1 PE=1 SV=1	170679	145060	176895	327600	289699	327195	351328	229168	402402
628	628	sp|P36060|MCR1_YEAST	NADH-cytochrome b5 reductase 2 OS=Saccharomyces cerevisiae (strain ATCC 204508 / S288c) OX=559292 GN=MCR1 PE=1 SV=1	206227	165813	221780	67975.1	73894.1	55451	118174	82848.3	120045
629	629	sp|P32895|KPR1_YEAST	Ribose-phosphate pyrophosphokinase 1 OS=Saccharomyces cerevisiae (strain ATCC 204508 / S288c) OX=559292 GN=PRS1 PE=1 SV=1	274194	162945	222219	98921.4	106401	128423	169234	79617.9	145427
630	630	sp|Q3E754|RS21B_YEAST	40S ribosomal protein S21-B OS=Saccharomyces cerevisiae (strain ATCC 204508 / S288c) OX=559292 GN=RPS21B PE=1 SV=1	73749.9	52400.9	61890.9	33516.5	85639.5	46602.5	31561.3	26989.2	44327.8
631	631	sp|P43588|RPN11_YEAST	Ubiquitin carboxyl-terminal hydrolase RPN11 OS=Saccharomyces cerevisiae (strain ATCC 204508 / S288c) OX=559292 GN=RPN11 PE=1 SV=1	224161	122450	189641	85574.3	100402	90541.6	102765	44389.4	87565.7
632	632	sp|P10869|AK_YEAST	Aspartokinase OS=Saccharomyces cerevisiae (strain ATCC 204508 / S288c) OX=559292 GN=HOM3 PE=1 SV=2	132569	74409.6	79863.9	67227.5	108649	88013	88608.3	63256.3	71162.1
633	633	sp|P32588|PUB1_YEAST	Nuclear and cytoplasmic polyadenylated RNA-binding protein PUB1 OS=Saccharomyces cerevisiae (strain ATCC 204508 / S288c) OX=559292 GN=PUB1 PE=1 SV=4	68286.4	45166.1	70598	33292.9	45090.3	36089.7	48064.6	23510.7	47796.6
634	634	sp|P38777|FSH1_YEAST	Family of serine hydrolases 1 OS=Saccharomyces cerevisiae (strain ATCC 204508 / S288c) OX=559292 GN=FSH1 PE=1 SV=1	179049	127361	158449	80427.1	104839	92217	81920	51957	93848.6
635	635	sp|P04076|ARLY_YEAST	Argininosuccinate lyase OS=Saccharomyces cerevisiae (strain ATCC 204508 / S288c) OX=559292 GN=ARG4 PE=1 SV=2	342299	226310	322847	127559	177288	159914	219907	147937	241419
636	636	sp|P32467|HXT4_YEAST	Low-affinity glucose transporter HXT4 OS=Saccharomyces cerevisiae (strain ATCC 204508 / S288c) OX=559292 GN=HXT4 PE=1 SV=1	31388.9	14326.8	31795.4	37196	49782.2	60788.1	61842	28424.2	44537.5
637	637	sp|P49435|APT1_YEAST	Adenine phosphoribosyltransferase 1 OS=Saccharomyces cerevisiae (strain ATCC 204508 / S288c) OX=559292 GN=APT1 PE=1 SV=3	73100.7	24335	57603.4	24439.2	57132.8	51028.3	44093.8	22202.5	22033.4
638	638	sp|P40319|ELO3_YEAST	Elongation of fatty acids protein 3 OS=Saccharomyces cerevisiae (strain ATCC 204508 / S288c) OX=559292 GN=ELO3 PE=1 SV=1	200515	78169.6	187745	139874	235618	217627	283066	103136	183424
639	639	sp|P21524|RIR1_YEAST	Ribonucleoside-diphosphate reductase large chain 1 OS=Saccharomyces cerevisiae (strain ATCC 204508 / S288c) OX=559292 GN=RNR1 PE=1 SV=2	113880	55455.2	115651	26706.3	41304.2	34150.7	49444.2	10827.9	15740.2
640	640	sp|A6ZVM6|NCB5R_YEAS7	NADH-cytochrome b5 reductase 1 OS=Saccharomyces cerevisiae (strain YJM789) OX=307796 GN=CBR1 PE=3 SV=2	154634	133506	121068	48741.6	85429	89076.2	129782	65558.7	111285
641	641	sp|P40215|NDH1_YEAST	External NADH-ubiquinone oxidoreductase 1, mitochondrial OS=Saccharomyces cerevisiae (strain ATCC 204508 / S288c) OX=559292 GN=NDE1 PE=1 SV=1	205913	157364	199481	8918.05	7353.67	6447.08	10594.6	9520.14	10414.5
642	642	sp|P38137|FAT2_YEAST	Oxalate--CoA ligase OS=Saccharomyces cerevisiae (strain ATCC 204508 / S288c) OX=559292 GN=PCS60 PE=1 SV=1	84888.3	40142.9	13968.4	34362.4	14961.8	33353	17282.8	40072.1	49507.9
643	643	sp|P0CX28|RL44B_YEAST	60S ribosomal protein L42-B OS=Saccharomyces cerevisiae (strain ATCC 204508 / S288c) OX=559292 GN=RPL42B PE=1 SV=1	101518	65560.2	93936.3	212515	236559	255368	222228	122603	266036
644	644	sp|Q06706|ELP1_YEAST	Elongator complex protein 1 OS=Saccharomyces cerevisiae (strain ATCC 204508 / S288c) OX=559292 GN=IKI3 PE=1 SV=1	43432.3	25526.2	33922.3	17154.6	13138.9	9264.84	36381.4	13322.6	19698.9
645	645	sp|P25342|CDC10_YEAST	Cell division control protein 10 OS=Saccharomyces cerevisiae (strain ATCC 204508 / S288c) OX=559292 GN=CDC10 PE=1 SV=1	59397.2	65090.6	97362.5	43584.9	69381.6	46888.1	59617	35962.6	38392.8
646	646	sp|Q02821|IMA1_YEAST	Importin subunit alpha OS=Saccharomyces cerevisiae (strain ATCC 204508 / S288c) OX=559292 GN=SRP1 PE=1 SV=1	116267	76422.3	107805	68137.9	76430.4	90859.9	105314	52717.9	55078
647	647	sp|P38886|RPN10_YEAST	26S proteasome regulatory subunit RPN10 OS=Saccharomyces cerevisiae (strain ATCC 204508 / S288c) OX=559292 GN=RPN10 PE=1 SV=3	496699	299835	346113	237480	325753	234017	300651	181302	244443
648	648	sp|P36161|NU133_YEAST	Nucleoporin NUP133 OS=Saccharomyces cerevisiae (strain ATCC 204508 / S288c) OX=559292 GN=NUP133 PE=1 SV=1	67882	53926	66571.5	30411	57505.2	46568.6	61221	28033.5	26141.4
649	649	sp|P32386|YBT1_YEAST	ATP-dependent bile acid permease OS=Saccharomyces cerevisiae (strain ATCC 204508 / S288c) OX=559292 GN=YBT1 PE=1 SV=2	202684	105342	159020	102351	123622	81632.2	120947	63698.7	119964
650	650	sp|P38789|SSF1_YEAST	Ribosome biogenesis protein SSF1 OS=Saccharomyces cerevisiae (strain ATCC 204508 / S288c) OX=559292 GN=SSF1 PE=1 SV=1	16269.5	13434.3	61555.1	3804.13	20505.2	15578	35852.3	11436.2	31955.4
651	651	sp|Q06679|UTP4_YEAST	U3 small nucleolar RNA-associated protein 4 OS=Saccharomyces cerevisiae (strain ATCC 204508 / S288c) OX=559292 GN=UTP4 PE=1 SV=1	152578	107512	149776	74754.1	74730.5	85910.3	58143.4	55642.5	82047.7
652	652	sp|P32915|SC61A_YEAST	Protein transport protein SEC61 OS=Saccharomyces cerevisiae (strain ATCC 204508 / S288c) OX=559292 GN=SEC61 PE=1 SV=1	340869	167686	199697	123883	193118	144852	119022	72609.5	142377
653	653	sp|P31787|ACBP_YEAST	Acyl-CoA-binding protein OS=Saccharomyces cerevisiae (strain ATCC 204508 / S288c) OX=559292 GN=ACB1 PE=1 SV=3	115043	25671.3	113944	80471.5	81081.2	132143	141426	42666.7	66462.7
654	654	sp|P32419|MDHP_YEAST	Malate dehydrogenase, peroxisomal OS=Saccharomyces cerevisiae (strain ATCC 204508 / S288c) OX=559292 GN=MDH3 PE=1 SV=3	132156	65006.4	109490	68673.8	84218.8	64206.5	91655.7	44689.1	95106.2
655	655	sp|P21965|MCK1_YEAST	Protein kinase MCK1 OS=Saccharomyces cerevisiae (strain ATCC 204508 / S288c) OX=559292 GN=MCK1 PE=1 SV=1	227405	144239	211958	124680	144405	150410	154302	76045	145177
656	656	sp|P10962|MAK16_YEAST	Protein MAK16 OS=Saccharomyces cerevisiae (strain ATCC 204508 / S288c) OX=559292 GN=MAK16 PE=1 SV=2	63069.3	39876.6	41841.9	19722.2	9433.09	9276.77	24340.5	14610.4	14711.8
657	657	sp|P53141|MLC1_YEAST	Myosin light chain 1 OS=Saccharomyces cerevisiae (strain ATCC 204508 / S288c) OX=559292 GN=MLC1 PE=1 SV=1	41376.8	30163.4	26486.7	18767	31123.4	32049.7	49664.3	21611.1	28269.5
658	658	sp|P06633|HIS7_YEAST	Imidazoleglycerol-phosphate dehydratase OS=Saccharomyces cerevisiae (strain ATCC 204508 / S288c) OX=559292 GN=HIS3 PE=1 SV=2	247183	51666.7	243589	96962.1	103556	52969.7	150876	72731.7	126510
659	659	sp|Q99190|TECR_YEAST	Very-long-chain enoyl-CoA reductase OS=Saccharomyces cerevisiae (strain ATCC 204508 / S288c) OX=559292 GN=TSC13 PE=1 SV=1	34692.8	17646.5	25241.9	1369.72	5926.93	15018.9	17342.8	1908.44	10595
660	660	sp|P38523|GRPE_YEAST	GrpE protein homolog, mitochondrial OS=Saccharomyces cerevisiae (strain ATCC 204508 / S288c) OX=559292 GN=MGE1 PE=1 SV=1	46986.9	46300.3	49862.8	33302.9	33281.2	43202.4	41340.4	24455.4	24145.9
661	661	sp|P25043|PSB2_YEAST	Proteasome subunit beta type-2 OS=Saccharomyces cerevisiae (strain ATCC 204508 / S288c) OX=559292 GN=PUP1 PE=1 SV=1	47775	32457.2	36094.1	13956.4	19920.6	12305.6	23474.4	12745.8	28515.2
662	662	sp|Q08235|BRX1_YEAST	Ribosome biogenesis protein BRX1 OS=Saccharomyces cerevisiae (strain ATCC 204508 / S288c) OX=559292 GN=BRX1 PE=1 SV=2	518404	252463	458130	139367	172915	188128	140085	114034	131271
663	663	sp|Q02326|RL6A_YEAST	60S ribosomal protein L6-A OS=Saccharomyces cerevisiae (strain ATCC 204508 / S288c) OX=559292 GN=RPL6A PE=1 SV=2	748626	546286	643719	775623	814343	895450	850641	564841	913426
664	664	sp|Q03048|COFI_YEAST	Cofilin OS=Saccharomyces cerevisiae (strain ATCC 204508 / S288c) OX=559292 GN=COF1 PE=1 SV=1	2.13032e+06	1.23224e+06	1.69562e+06	619730	826535	733673	1.31248e+06	563634	859111
665	665	sp|P20424|SRP54_YEAST	Signal recognition particle subunit SRP54 OS=Saccharomyces cerevisiae (strain ATCC 204508 / S288c) OX=559292 GN=SRP54 PE=1 SV=2	228457	154246	215631	125964	132963	136830	151282	85987.6	158827
666	666	sp|P32179|MET22_YEAST	3'(2'),5'-bisphosphate nucleotidase OS=Saccharomyces cerevisiae (strain ATCC 204508 / S288c) OX=559292 GN=MET22 PE=1 SV=1	31031.8	20393.8	32967.8	48642.3	49183.4	2889.54	52432.8	36294	46705.2
667	667	sp|P20081|FKBP_YEAST	FK506-binding protein 1 OS=Saccharomyces cerevisiae (strain ATCC 204508 / S288c) OX=559292 GN=FPR1 PE=1 SV=2	1.28405e+06	1.09177e+06	1.64843e+06	516823	747262	666870	1.32214e+06	646505	967604
668	668	sp|Q03674|PLB2_YEAST	Lysophospholipase 2 OS=Saccharomyces cerevisiae (strain ATCC 204508 / S288c) OX=559292 GN=PLB2 PE=1 SV=1	3782.98	3148.13	3956.58	27121.6	26280.5	22407.3	37198.8	746.862	32109.9
669	669	sp|P38199|HEK2_YEAST	Heterogeneous nuclear rnp K-like protein 2 OS=Saccharomyces cerevisiae (strain ATCC 204508 / S288c) OX=559292 GN=HEK2 PE=1 SV=1	23190.3	16070.7	24115.3	18614.6	24856.8	20529.3	15444	8257.35	9731.56
670	670	sp|P25369|LSB5_YEAST	LAS seventeen-binding protein 5 OS=Saccharomyces cerevisiae (strain ATCC 204508 / S288c) OX=559292 GN=LSB5 PE=1 SV=3	50813.7	32176.3	42481.8	25315.9	23879	8772.05	34174.5	5879.79	27324.2
671	671	sp|P23292|KC12_YEAST	Casein kinase I homolog 2 OS=Saccharomyces cerevisiae (strain ATCC 204508 / S288c) OX=559292 GN=YCK2 PE=1 SV=1	68480.6	38574	62066.8	32528	38747.9	29509.7	52868.5	26720.8	40290.2
672	672	sp|P39743|RV167_YEAST	Reduced viability upon starvation protein 167 OS=Saccharomyces cerevisiae (strain ATCC 204508 / S288c) OX=559292 GN=RVS167 PE=1 SV=1	41856.7	34364.5	31452.4	27263.5	52682.8	26848.6	36114.5	21251.7	30961.1
673	673	sp|P20436|RPAB3_YEAST	DNA-directed RNA polymerases I, II, and III subunit RPABC3 OS=Saccharomyces cerevisiae (strain ATCC 204508 / S288c) OX=559292 GN=RPB8 PE=1 SV=1	42434.2	28498.4	51150	16728	26924.6	22789.6	25678.1	12423.5	18991.6
674	674	sp|P38882|UTP9_YEAST	U3 small nucleolar RNA-associated protein 9 OS=Saccharomyces cerevisiae (strain ATCC 204508 / S288c) OX=559292 GN=UTP9 PE=1 SV=1	93890.7	66997.3	100213	35182.8	51598.5	52521.4	12766.1	21934.2	24025.7
675	675	sp|P38879|NACA_YEAST	Nascent polypeptide-associated complex subunit alpha OS=Saccharomyces cerevisiae (strain ATCC 204508 / S288c) OX=559292 GN=EGD2 PE=1 SV=3	1.03368e+06	809130	981908	253784	305680	337885	374185	209019	344880
676	676	sp|Q12179|YP245_YEAST	Uncharacterized protein YPL245W OS=Saccharomyces cerevisiae (strain ATCC 204508 / S288c) OX=559292 GN=YPL245W PE=1 SV=1	82729.9	49889	72534.6	18489.1	22522.9	28178.4	36846.9	7189.25	22983.3
677	677	sp|P00937|TRPG_YEAST	Multifunctional tryptophan biosynthesis protein OS=Saccharomyces cerevisiae (strain ATCC 204508 / S288c) OX=559292 GN=TRP3 PE=1 SV=2	51040.6	28938.5	42989.1	4634.24	18395.9	5700.1	21807.1	26387.2	17487.2
678	678	sp|P38109|YBY9_YEAST	Putative serine carboxypeptidase YBR139W OS=Saccharomyces cerevisiae (strain ATCC 204508 / S288c) OX=559292 GN=YBR139W PE=1 SV=1	11182.2	19514.9	14138.5	9855.6	20585.2	28829	19964.8	26215.3	18946.6
679	679	sp|P41920|YRB1_YEAST	Ran-specific GTPase-activating protein 1 OS=Saccharomyces cerevisiae (strain ATCC 204508 / S288c) OX=559292 GN=YRB1 PE=1 SV=1	1.11889e+06	654045	901403	427908	488317	496785	584226	363849	644544
680	680	sp|P21264|PUR6_YEAST	Phosphoribosylaminoimidazole carboxylase OS=Saccharomyces cerevisiae (strain ATCC 204508 / S288c) OX=559292 GN=ADE2 PE=1 SV=1	133601	63412.4	112574	35832.9	36446.8	48968.5	31508.5	38614.4	48950.2
681	681	sp|P39990|SNU13_YEAST	13 kDa ribonucleoprotein-associated protein OS=Saccharomyces cerevisiae (strain ATCC 204508 / S288c) OX=559292 GN=SNU13 PE=1 SV=1	104173	88345.3	124040	51997	65286.9	67842.4	70513.6	25763	34363.6
682	682	sp|P25374|NFS1_YEAST	Cysteine desulfurase, mitochondrial OS=Saccharomyces cerevisiae (strain ATCC 204508 / S288c) OX=559292 GN=NFS1 PE=1 SV=2	352080	216973	286821	85985	110788	119656	138549	90033.8	149841
683	683	sp|Q12250|RPN5_YEAST	26S proteasome regulatory subunit RPN5 OS=Saccharomyces cerevisiae (strain ATCC 204508 / S288c) OX=559292 GN=RPN5 PE=1 SV=3	482.019	8944.22	4696.71	2494.3	2889.68	4884.44	6074.89	343.407	1358.06
684	684	sp|Q757N1|H3_ASHGO	Histone H3 OS=Ashbya gossypii (strain ATCC 10895 / CBS 109.51 / FGSC 9923 / NRRL Y-1056) OX=284811 GN=HHT1 PE=3 SV=3	3.29542e+06	1.888e+06	2.60756e+06	1.00056e+06	1.06414e+06	1.07897e+06	1.37803e+06	611968	1.129e+06
685	685	sp|P29311|BMH1_YEAST	Protein BMH1 OS=Saccharomyces cerevisiae (strain ATCC 204508 / S288c) OX=559292 GN=BMH1 PE=1 SV=4	282071	217941	261985	195739	249514	266192	231456	124643	183452
686	686	sp|P34167|IF4B_YEAST	Eukaryotic translation initiation factor 4B OS=Saccharomyces cerevisiae (strain ATCC 204508 / S288c) OX=559292 GN=TIF3 PE=1 SV=1	184739	119589	172362	84908.2	85018.8	88234.2	82198.7	40844.9	72807
687	687	sp|P21304|PWP1_YEAST	Periodic tryptophan protein 1 OS=Saccharomyces cerevisiae (strain ATCC 204508 / S288c) OX=559292 GN=PWP1 PE=1 SV=1	54173.7	53003.8	57750.1	24580.7	22382.9	21463.5	48716.4	15968.1	36522.1
688	688	sp|P36150|SUMT_YEAST	Uroporphyrinogen-III C-methyltransferase OS=Saccharomyces cerevisiae (strain ATCC 204508 / S288c) OX=559292 GN=MET1 PE=1 SV=1	11003.4	6970.49	2042.34	7397.52	29034.3	6249.61	23078	3879.78	25545
689	689	sp|P53852|SYC_YEAST	Cysteine--tRNA ligase OS=Saccharomyces cerevisiae (strain ATCC 204508 / S288c) OX=559292 GN=YNL247W PE=1 SV=1	119985	72954	91892.4	53010.4	63769.4	51863.3	75737.3	30187.3	44590.2
690	690	sp|P40217|EIF3I_YEAST	Eukaryotic translation initiation factor 3 subunit I OS=Saccharomyces cerevisiae (strain ATCC 204508 / S288c) OX=559292 GN=TIF34 PE=1 SV=1	152036	60921.5	114067	17733.1	23641.5	28340.7	48814	30167.2	34204.4
691	691	sp|Q12402|YOP1_YEAST	Protein YOP1 OS=Saccharomyces cerevisiae (strain ATCC 204508 / S288c) OX=559292 GN=YOP1 PE=1 SV=3	403411	349500	447063	330385	362123	371434	379143	273545	447035
692	692	sp|P25373|GLRX1_YEAST	Glutaredoxin-1 OS=Saccharomyces cerevisiae (strain ATCC 204508 / S288c) OX=559292 GN=GRX1 PE=1 SV=1	57650.7	56669	60790.6	113207	147301	104152	159553	77055	111069
693	693	sp|P38065|AP2A_YEAST	AP-2 complex subunit alpha OS=Saccharomyces cerevisiae (strain ATCC 204508 / S288c) OX=559292 GN=APL3 PE=1 SV=1	11244.2	5436.27	10097.6	3284.88	2547.75	3396.62	10828.3	2858.13	4522.25
694	694	sp|P18759|SEC18_YEAST	Vesicular-fusion protein SEC18 OS=Saccharomyces cerevisiae (strain ATCC 204508 / S288c) OX=559292 GN=SEC18 PE=1 SV=2	16695.8	12145.8	5928.61	9644.78	10168.3	14892	27437.7	10755.7	25746.9
695	695	sp|P16622|HEMH_YEAST	Ferrochelatase, mitochondrial OS=Saccharomyces cerevisiae (strain ATCC 204508 / S288c) OX=559292 GN=HEM15 PE=1 SV=1	24668.8	3775.76	18395.8	17073.2	23371.1	25453.3	38785.3	14087.6	23797.4
696	696	sp|P38885|AIM46_YEAST	Altered inheritance of mitochondria protein 46, mitochondrial OS=Saccharomyces cerevisiae (strain ATCC 204508 / S288c) OX=559292 GN=AIM46 PE=1 SV=1	18341.6	13614.1	24780.3	11309.5	22192.6	28373.3	34962.4	18401.4	21129.5
697	697	sp|Q12114|CHS5_YEAST	Chitin biosynthesis protein CHS5 OS=Saccharomyces cerevisiae (strain ATCC 204508 / S288c) OX=559292 GN=CHS5 PE=1 SV=1	42353.6	21883.4	35426.1	9384.34	4001.95	8816.33	11292.2	1176.52	23407.4
698	698	sp|P46982|MNN5_YEAST	Alpha-1,2-mannosyltransferase MNN5 OS=Saccharomyces cerevisiae (strain ATCC 204508 / S288c) OX=559292 GN=MNN5 PE=1 SV=2	26889.3	17497.2	20682	13827.4	10367.7	3784.69	4155.13	7761.36	7101.45
699	699	sp|P38264|PHO88_YEAST	SRP-independent targeting protein 3 OS=Saccharomyces cerevisiae (strain ATCC 204508 / S288c) OX=559292 GN=PHO88 PE=1 SV=1	81658.5	72988.9	75734	33979.2	23292.8	41447.5	49227.3	29405.8	41625.5
700	700	sp|P00331|ADH2_YEAST	Alcohol dehydrogenase 2 OS=Saccharomyces cerevisiae (strain ATCC 204508 / S288c) OX=559292 GN=ADH2 PE=1 SV=3	1.66382e+06	917700	1.6189e+06	891514	1.45282e+06	1.04347e+06	2.5602e+06	1.63695e+06	2.73754e+06
701	701	sp|P15454|KGUA_YEAST	Guanylate kinase OS=Saccharomyces cerevisiae (strain ATCC 204508 / S288c) OX=559292 GN=GUK1 PE=1 SV=2	276334	179459	236247	61359.4	78698.6	82765.8	128205	54568.8	91492.5
702	702	sp|P38152|TXTP_YEAST	Tricarboxylate transport protein OS=Saccharomyces cerevisiae (strain ATCC 204508 / S288c) OX=559292 GN=CTP1 PE=2 SV=3	52976.9	42164.7	56887.1	17384.6	20346.7	16900.6	24301.9	10658.3	8999.47
703	703	sp|P38732|EFM1_YEAST	Protein-lysine N-methyltransferase EFM1 OS=Saccharomyces cerevisiae (strain ATCC 204508 / S288c) OX=559292 GN=EFM1 PE=1 SV=1	36962.5	16892.6	22424.1	13159.1	18780.7	29526.2	21627	10517.6	16662.9
704	704	sp|P40202|CCS1_YEAST	Superoxide dismutase 1 copper chaperone OS=Saccharomyces cerevisiae (strain ATCC 204508 / S288c) OX=559292 GN=CCS1 PE=1 SV=1	272831	173412	234633	141469	189818	166553	306596	166122	229228
705	705	sp|P42941|SERB_YEAST	Phosphoserine phosphatase OS=Saccharomyces cerevisiae (strain ATCC 204508 / S288c) OX=559292 GN=SER2 PE=1 SV=1	82653.5	49134.8	77260.3	43970.4	48221.7	43220.8	86977.2	50492.9	67748.4
706	706	sp|P32803|EMP24_YEAST	Endosomal protein P24B OS=Saccharomyces cerevisiae (strain ATCC 204508 / S288c) OX=559292 GN=EMP24 PE=1 SV=1	240738	142671	163803	126698	140848	139127	159385	92457.5	141310
707	707	sp|Q99832|TCPH_HUMAN	T-complex protein 1 subunit eta OS=Homo sapiens OX=9606 GN=CCT7 PE=1 SV=2	1906.56	1275.14	1619.72	639.96	2253.24	721.122	1937.76	2242.98	433.106
708	708	sp|P22803|TRX2_YEAST	Thioredoxin-2 OS=Saccharomyces cerevisiae (strain ATCC 204508 / S288c) OX=559292 GN=TRX2 PE=1 SV=3	39484.8	6135.46	52977.7	17084	31146.1	20534.8	54844.9	29299.7	36590.1
709	709	sp|P07256|QCR1_YEAST	Cytochrome b-c1 complex subunit 1, mitochondrial OS=Saccharomyces cerevisiae (strain ATCC 204508 / S288c) OX=559292 GN=COR1 PE=1 SV=1	44659.1	44930.8	58864.1	4477.68	12664.8	14583.1	23075.6	12468	11518.1
710	710	sp|P38169|KMO_YEAST	Kynurenine 3-monooxygenase OS=Saccharomyces cerevisiae (strain ATCC 204508 / S288c) OX=559292 GN=BNA4 PE=1 SV=1	300226	138599	168861	21107.9	45261.7	54129.5	39481.6	26483.6	87465.4
711	711	sp|Q12125|GET4_YEAST	Golgi to ER traffic protein 4 OS=Saccharomyces cerevisiae (strain ATCC 204508 / S288c) OX=559292 GN=GET4 PE=1 SV=1	82776	36928.3	87102.1	78565	93241.4	81250.4	78639.9	71498.4	111687
712	712	sp|P00546|CDK1_YEAST	Cyclin-dependent kinase 1 OS=Saccharomyces cerevisiae (strain ATCC 204508 / S288c) OX=559292 GN=CDC28 PE=1 SV=1	105393	67615	78683.8	54131.1	23997.8	25544.4	76378.3	46600.1	72755.2
713	713	sp|P53981|PYP1_YEAST	Polyol phosphate phosphatase PYP1 OS=Saccharomyces cerevisiae (strain ATCC 204508 / S288c) OX=559292 GN=PYP1 PE=1 SV=1	341737	238954	323502	262900	291722	293910	350445	217374	308275
714	714	sp|P38555|YPT31_YEAST	GTP-binding protein YPT31/YPT8 OS=Saccharomyces cerevisiae (strain ATCC 204508 / S288c) OX=559292 GN=YPT31 PE=1 SV=3	146348	84037.2	138399	72809.6	84545.9	80039.1	143428	71129.6	148223
715	715	sp|Q12434|GDIR_YEAST	Rho GDP-dissociation inhibitor OS=Saccharomyces cerevisiae (strain ATCC 204508 / S288c) OX=559292 GN=RDI1 PE=1 SV=1	16941.3	19620.1	23950	1044.18	12508.7	14455	25190.2	10163.8	14182.6
716	716	sp|Q06151|DCPS_YEAST	m7GpppX diphosphatase OS=Saccharomyces cerevisiae (strain ATCC 204508 / S288c) OX=559292 GN=DCS1 PE=1 SV=1	41719.1	23779.4	32370.9	50207.5	85847.5	81183	67248.8	41033.5	74690.4
717	717	sp|P53849|GIS2_YEAST	Zinc finger protein GIS2 OS=Saccharomyces cerevisiae (strain ATCC 204508 / S288c) OX=559292 GN=GIS2 PE=1 SV=1	20811.8	17245.3	25495.7	41960.9	11694.4	16670.2	19172	70789.2	15701.4
718	718	sp|Q99303|YD23A_YEAST	Transposon Ty2-DR3 Gag polyprotein OS=Saccharomyces cerevisiae (strain ATCC 204508 / S288c) OX=559292 GN=TY2A-DR3 PE=3 SV=1	102845	51931.8	9774.94	375467	421261	389143	397425	254284	335273
719	719	sp|P09457|ATPO_YEAST	ATP synthase subunit 5, mitochondrial OS=Saccharomyces cerevisiae (strain ATCC 204508 / S288c) OX=559292 GN=ATP5 PE=1 SV=1	220852	167674	227732	55611.5	85733.6	76962.6	114284	52658.1	71830.8
720	720	sp|P11632|NHP6A_YEAST	Non-histone chromosomal protein 6A OS=Saccharomyces cerevisiae (strain ATCC 204508 / S288c) OX=559292 GN=NHP6A PE=1 SV=1	12988.5	15391.1	8797.59	10261.1	12378.4	2486.03	11162.3	7839.32	6768.73
721	721	sp|P25635|PWP2_YEAST	Periodic tryptophan protein 2 OS=Saccharomyces cerevisiae (strain ATCC 204508 / S288c) OX=559292 GN=PWP2 PE=1 SV=2	65035.8	81215.5	145737	61997.5	50452.5	66627.6	56710.9	46474	61243.1
722	722	sp|P22336|RFA1_YEAST	Replication factor A protein 1 OS=Saccharomyces cerevisiae (strain ATCC 204508 / S288c) OX=559292 GN=RFA1 PE=1 SV=1	100849	68358.4	94650.2	26517.9	52154.8	36971.8	44241.6	19753.2	40754.4
723	723	sp|P05749|RL22A_YEAST	60S ribosomal protein L22-A OS=Saccharomyces cerevisiae (strain ATCC 204508 / S288c) OX=559292 GN=RPL22A PE=1 SV=3	353293	224347	376651	201178	314030	319386	244144	128343	216290
724	724	sp|P07172|HIS8_YEAST	Histidinol-phosphate aminotransferase OS=Saccharomyces cerevisiae (strain ATCC 204508 / S288c) OX=559292 GN=HIS5 PE=3 SV=2	57508.7	28622.9	42281.1	57389.9	53238.1	57965.9	81691.5	46124.1	100329
725	725	sp|Q06218|DBP9_YEAST	ATP-dependent RNA helicase DBP9 OS=Saccharomyces cerevisiae (strain ATCC 204508 / S288c) OX=559292 GN=DBP9 PE=1 SV=1	59479.2	31629.8	38534.2	15836.8	23522.5	18103.5	31552.3	12571.7	20320.8
726	726	sp|P40462|TM108_YEAST	Protein TMA108 OS=Saccharomyces cerevisiae (strain ATCC 204508 / S288c) OX=559292 GN=TMA108 PE=1 SV=1	128485	53392.1	99731.9	47717.4	33660.8	63676.1	79043.4	31251.5	64317.7
727	727	sp|P40442|CSS1_YEAST	Secreted protein CSS1 OS=Saccharomyces cerevisiae (strain ATCC 204508 / S288c) OX=559292 GN=CSS1 PE=2 SV=1	13670	11130.6	12527	2932.75	8333.17	5145.29	6866.41	4501.23	14841
728	728	sp|Q05933|ARPC3_YEAST	Actin-related protein 2/3 complex subunit 3 OS=Saccharomyces cerevisiae (strain ATCC 204508 / S288c) OX=559292 GN=ARC18 PE=1 SV=1	71442.1	57228.6	65695	77519.5	83771	85464	74560.2	36859	58957.5
729	729	sp|P07560|SEC4_YEAST	Ras-related protein SEC4 OS=Saccharomyces cerevisiae (strain ATCC 204508 / S288c) OX=559292 GN=SEC4 PE=1 SV=1	56984.3	17717.3	54471.2	34803.2	41213.5	33995.3	38867.4	20658.6	40046.2
730	730	sp|P40165|NNRE_YEAST	NAD(P)H-hydrate epimerase OS=Saccharomyces cerevisiae (strain ATCC 204508 / S288c) OX=559292 GN=NNR1 PE=1 SV=1	15977.3	2679.62	12064.1	24001.2	31066.3	21353.7	33777.7	6209.04	20615.9
731	731	sp|P54837|TMEDA_YEAST	Endoplasmic reticulum vesicle protein 25 OS=Saccharomyces cerevisiae (strain ATCC 204508 / S288c) OX=559292 GN=ERV25 PE=1 SV=1	310010	167359	183904	145462	200637	152396	201894	87935.9	147405
732	732	sp|P25375|PRTD_YEAST	Saccharolysin OS=Saccharomyces cerevisiae (strain ATCC 204508 / S288c) OX=559292 GN=PRD1 PE=1 SV=1	56550.6	34636.9	48597.7	30825.2	34757.9	39610.9	36184.7	28416.2	45643.2
733	733	sp|P25619|HSP30_YEAST	30 kDa heat shock protein OS=Saccharomyces cerevisiae (strain ATCC 204508 / S288c) OX=559292 GN=HSP30 PE=1 SV=1	39450.7	20039.8	38337.3	323668	377229	345726	193097	129426	231026
734	734	sp|P09950|HEM1_YEAST	5-aminolevulinate synthase, mitochondrial OS=Saccharomyces cerevisiae (strain ATCC 204508 / S288c) OX=559292 GN=HEM1 PE=1 SV=1	64195.9	40100.5	52192.5	61189.3	78923.4	68283.5	86381.7	35663.5	54716.4
735	735	sp|Q6CSP9|NOG2_KLULA	Nucleolar GTP-binding protein 2 OS=Kluyveromyces lactis (strain ATCC 8585 / CBS 2359 / DSM 70799 / NBRC 1267 / NRRL Y-1140 / WM37) OX=284590 GN=NOG2 PE=3 SV=1	63474.4	41596.5	54364.7	26122	15976.2	11752.5	21943.4	19286	28190.4
736	736	sp|P23639|PSA2_YEAST	Proteasome subunit alpha type-2 OS=Saccharomyces cerevisiae (strain ATCC 204508 / S288c) OX=559292 GN=PRE8 PE=1 SV=1	23377.7	19314.1	22522.1	8560.31	1948.11	2609.65	14053.1	7169.75	11263.7
737	737	sp|P53172|SDS23_YEAST	Protein SDS23 OS=Saccharomyces cerevisiae (strain ATCC 204508 / S288c) OX=559292 GN=SDS23 PE=1 SV=2	2167.49	909.331	5081.96	1533.7	4922.58	1404.75	3124.97	434.338	3855.68
738	738	sp|P41058|RS29B_YEAST	40S ribosomal protein S29-B OS=Saccharomyces cerevisiae (strain ATCC 204508 / S288c) OX=559292 GN=RPS29B PE=1 SV=3	111530	92341.8	101496	85692.4	88535	92332.7	112054	68731.5	127642
739	739	sp|Q12462|PEX11_YEAST	Peroxisomal membrane protein PMP27 OS=Saccharomyces cerevisiae (strain ATCC 204508 / S288c) OX=559292 GN=PEX11 PE=1 SV=2	116138	101216	88851.9	79069.3	70655.3	72034.2	114689	54271.2	92308.2
740	740	sp|Q05359|ERP1_YEAST	Protein ERP1 OS=Saccharomyces cerevisiae (strain ATCC 204508 / S288c) OX=559292 GN=ERP1 PE=1 SV=1	214499	111599	163865	68387.1	95025.3	88810	127448	56728	102107
741	741	sp|P40043|RGI1_YEAST	Respiratory growth induced protein 1 OS=Saccharomyces cerevisiae (strain ATCC 204508 / S288c) OX=559292 GN=RGI1 PE=1 SV=1	76800.9	9967.88	24356.2	63667	70589.7	60789	53315.5	31799.5	62734.8
742	742	sp|P38911|FKBP3_YEAST	FK506-binding nuclear protein OS=Saccharomyces cerevisiae (strain ATCC 204508 / S288c) OX=559292 GN=FPR3 PE=1 SV=2	121539	86507.2	106948	25871.8	23889.1	28677.4	32498.9	8381.97	35097.1
743	743	sp|P36160|RPF2_YEAST	Ribosome biogenesis protein RPF2 OS=Saccharomyces cerevisiae (strain ATCC 204508 / S288c) OX=559292 GN=RPF2 PE=1 SV=1	515946	283303	448397	150250	195748	168412	175360	70287.1	158563
744	744	sp|P89886|TMA20_YEAST	Translation machinery-associated protein 20 OS=Saccharomyces cerevisiae (strain ATCC 204508 / S288c) OX=559292 GN=TMA20 PE=1 SV=1	132707	78256.2	104240	63113.5	56889.6	75427.8	95283.7	22801.9	64120.1
745	745	sp|Q02932|KA120_YEAST	Importin beta-like protein KAP120 OS=Saccharomyces cerevisiae (strain ATCC 204508 / S288c) OX=559292 GN=KAP120 PE=1 SV=1	110144	69483.5	108805	46084.1	72144.8	54550.8	64845.2	44362.4	67796.4
746	746	sp|P08067|UCRI_YEAST	Cytochrome b-c1 complex subunit Rieske, mitochondrial OS=Saccharomyces cerevisiae (strain ATCC 204508 / S288c) OX=559292 GN=RIP1 PE=1 SV=1	108663	55476.9	90189.2	14960.7	11301	8828.83	15330.2	6549.27	8153.74
747	747	sp|Q02931|UTP17_YEAST	NET1-associated nuclear protein 1 OS=Saccharomyces cerevisiae (strain ATCC 204508 / S288c) OX=559292 GN=NAN1 PE=1 SV=1	200303	145640	158684	53421.7	73494.4	55649.2	104822	65551.1	70288.9
748	748	sp|P30902|ATP7_YEAST	ATP synthase subunit d, mitochondrial OS=Saccharomyces cerevisiae (strain ATCC 204508 / S288c) OX=559292 GN=ATP7 PE=1 SV=2	111286	80807.4	123372	32039.9	33665.4	32275.5	48460.1	35522.1	42666.5
749	749	sp|P15731|UBC4_YEAST	Ubiquitin-conjugating enzyme E2 4 OS=Saccharomyces cerevisiae (strain ATCC 204508 / S288c) OX=559292 GN=UBC4 PE=1 SV=1	65235.3	55859.7	64277.9	33633.1	50066.5	31562.7	57066.4	10020.9	39434.3
750	750	sp|P39714|BDH1_YEAST	(R,R)-butanediol dehydrogenase OS=Saccharomyces cerevisiae (strain ATCC 204508 / S288c) OX=559292 GN=BDH1 PE=1 SV=2	26687.7	64461.1	44166.9	93709.2	117540	106908	88502.5	71563.2	94058
751	751	sp|P12962|CAF20_YEAST	Cap-associated protein CAF20 OS=Saccharomyces cerevisiae (strain ATCC 204508 / S288c) OX=559292 GN=CAF20 PE=1 SV=2	39455.4	26058.5	49900.5	14164.7	12552.8	25960.4	13256.7	7009.01	11131.6
752	752	sp|P32469|DPH5_YEAST	Diphthine methyl ester synthase OS=Saccharomyces cerevisiae (strain ATCC 204508 / S288c) OX=559292 GN=DPH5 PE=1 SV=1	139223	70368.3	150023	19975.6	25649.5	25511	24395.5	12984.3	47967.4
753	753	sp|P33775|PMT1_YEAST	Dolichyl-phosphate-mannose--protein mannosyltransferase 1 OS=Saccharomyces cerevisiae (strain ATCC 204508 / S288c) OX=559292 GN=PMT1 PE=1 SV=1	32971.2	16377.1	35047.3	9754.82	10595.2	40874.3	34783.5	8489.7	11320
754	754	sp|P40483|YIK8_YEAST	Putative zinc metalloproteinase YIL108W OS=Saccharomyces cerevisiae (strain ATCC 204508 / S288c) OX=559292 GN=YIL108W PE=1 SV=1	32749.3	19448.6	24914.3	10359.5	13773.2	22748.5	19746.1	2223.06	18579.6
755	755	sp|P0CX42|RL23B_YEAST	60S ribosomal protein L23-B OS=Saccharomyces cerevisiae (strain ATCC 204508 / S288c) OX=559292 GN=RPL23B PE=1 SV=1	50208.5	23246	38448.4	18354.3	59486.4	22142.6	53608.4	47052.9	63777.7
756	756	sp|Q04432|HSP31_YEAST	Glutathione-independent glyoxalase HSP31 OS=Saccharomyces cerevisiae (strain ATCC 204508 / S288c) OX=559292 GN=HSP31 PE=1 SV=1	44770.5	10322.8	31361.9	20934.9	23611.2	22412.5	51421.1	31313.1	50056
757	757	sp|P40029|MSRA_YEAST	Peptide methionine sulfoxide reductase OS=Saccharomyces cerevisiae (strain ATCC 204508 / S288c) OX=559292 GN=MXR1 PE=1 SV=1	77625.9	75486.6	83030.9	51938.5	47495.6	60266.4	77974.9	41335.4	80883.1
758	758	sp|P39007|STT3_YEAST	Dolichyl-diphosphooligosaccharide--protein glycosyltransferase subunit STT3 OS=Saccharomyces cerevisiae (strain ATCC 204508 / S288c) OX=559292 GN=STT3 PE=1 SV=2	111467	33426.1	92622.8	75923.5	62225.3	58434.7	54350.6	43927.1	78709.4
759	759	sp|P39940|RSP5_YEAST	E3 ubiquitin-protein ligase RSP5 OS=Saccharomyces cerevisiae (strain ATCC 204508 / S288c) OX=559292 GN=RSP5 PE=1 SV=1	54525.9	29818.6	33576.4	39354.3	47646.1	24035.7	24102.5	23175.9	26161.9
760	760	sp|P38426|TPS3_YEAST	Trehalose synthase complex regulatory subunit TPS3 OS=Saccharomyces cerevisiae (strain ATCC 204508 / S288c) OX=559292 GN=TPS3 PE=1 SV=3	25803.7	9289.07	19491.2	12945.5	17316.6	14176.7	603.622	9743.03	17778.5
761	761	sp|Q06010|STE23_YEAST	A-factor-processing enzyme OS=Saccharomyces cerevisiae (strain ATCC 204508 / S288c) OX=559292 GN=STE23 PE=1 SV=2	25525.7	8126.45	21614.4	14398.3	10393.4	5646.9	22440.2	5737.25	28665.2
762	762	sp|P47054|NU192_YEAST	Nucleoporin NUP192 OS=Saccharomyces cerevisiae (strain ATCC 204508 / S288c) OX=559292 GN=NUP192 PE=1 SV=1	30872.2	14845.7	32074.8	11579.4	22544.4	18237.6	37989.7	12783.8	7177.86
763	763	sp|P21734|UBC1_YEAST	Ubiquitin-conjugating enzyme E2 1 OS=Saccharomyces cerevisiae (strain ATCC 204508 / S288c) OX=559292 GN=UBC1 PE=1 SV=1	63625	52091.7	69502.9	40948	50589.6	52255	62884.5	29003.8	34399.6
764	764	sp|P53276|UTP8_YEAST	U3 small nucleolar RNA-associated protein 8 OS=Saccharomyces cerevisiae (strain ATCC 204508 / S288c) OX=559292 GN=UTP8 PE=1 SV=1	88389.3	36098.9	82195.3	33045.7	46268.7	40023.4	50379.4	24050.9	35283.9
765	765	sp|Q06106|MRD1_YEAST	Multiple RNA-binding domain-containing protein 1 OS=Saccharomyces cerevisiae (strain ATCC 204508 / S288c) OX=559292 GN=MRD1 PE=1 SV=1	46412.3	25071.8	35963.4	19229.3	15538.3	19032.7	13502.8	7640.61	15573.1
766	766	sp|P47133|EMC2_YEAST	ER membrane protein complex subunit 2 OS=Saccharomyces cerevisiae (strain ATCC 204508 / S288c) OX=559292 GN=EMC2 PE=1 SV=1	93736.2	53150.7	80735	67319.2	66027.1	54217.1	52991	30049.2	68308.7
767	767	sp|P49166|RL37A_YEAST	60S ribosomal protein L37-A OS=Saccharomyces cerevisiae (strain ATCC 204508 / S288c) OX=559292 GN=RPL37A PE=1 SV=2	18533.8	17581.5	20778.2	10669.9	7773	9146.39	15953.5	14640.5	22312.6
768	768	sp|P43593|UBP6_YEAST	Ubiquitin carboxyl-terminal hydrolase 6 OS=Saccharomyces cerevisiae (strain ATCC 204508 / S288c) OX=559292 GN=UBP6 PE=1 SV=1	197646	98285.6	190950	90179.1	121397	99653	166717	53482.6	112929
769	769	sp|Q04792|DCE_YEAST	Glutamate decarboxylase OS=Saccharomyces cerevisiae (strain ATCC 204508 / S288c) OX=559292 GN=GAD1 PE=1 SV=1	38659.4	19346.4	19193.7	69805.5	93741.2	54551	112789	68517.4	105705
770	770	sp|P19454|CSK22_YEAST	Casein kinase II subunit alpha' OS=Saccharomyces cerevisiae (strain ATCC 204508 / S288c) OX=559292 GN=CKA2 PE=1 SV=2	77069.7	76167.1	82809.4	44386.5	54813.5	37275.9	74453.7	33851	50861
771	771	sp|P42935|ELP2_YEAST	Elongator complex protein 2 OS=Saccharomyces cerevisiae (strain ATCC 204508 / S288c) OX=559292 GN=ELP2 PE=1 SV=1	69099.3	52389.7	21323.6	5526.81	41434.7	26955.4	34200.5	5100.39	4561.61
772	772	sp|P53549|PRS10_YEAST	26S proteasome subunit RPT4 OS=Saccharomyces cerevisiae (strain ATCC 204508 / S288c) OX=559292 GN=RPT4 PE=1 SV=4	124940	73586.3	130099	46332.2	51372.2	46204.6	77325	32554.9	65041.4
773	773	sp|Q08548|ALE1_YEAST	Lysophospholipid acyltransferase OS=Saccharomyces cerevisiae (strain ATCC 204508 / S288c) OX=559292 GN=ALE1 PE=1 SV=1	16955.7	10132.7	14731.6	44334.6	67300.5	57353.7	79226.8	33631.7	64455.9
774	774	sp|Q02776|TIM50_YEAST	Mitochondrial import inner membrane translocase subunit TIM50 OS=Saccharomyces cerevisiae (strain ATCC 204508 / S288c) OX=559292 GN=TIM50 PE=1 SV=1	118473	70156.2	50579.3	31149.5	30258.1	38388.6	59036	31889.1	39048.8
775	775	sp|P37262|SOL2_YEAST	6-phosphogluconolactonase-like protein 2 OS=Saccharomyces cerevisiae (strain ATCC 204508 / S288c) OX=559292 GN=SOL2 PE=1 SV=2	51428	32621.9	29129.5	14173.1	31303.3	13829.8	49934.4	9942.36	20375.1
776	776	sp|P32771|FADH_YEAST	S-(hydroxymethyl)glutathione dehydrogenase OS=Saccharomyces cerevisiae (strain ATCC 204508 / S288c) OX=559292 GN=SFA1 PE=1 SV=1	67834.8	50286.2	70678	25417.7	37023.8	33999.4	48406.7	29243.1	42564.6
777	777	sp|Q08723|RPN8_YEAST	26S proteasome regulatory subunit RPN8 OS=Saccharomyces cerevisiae (strain ATCC 204508 / S288c) OX=559292 GN=RPN8 PE=1 SV=3	54640.1	32734.8	47769.9	22216.6	24203.6	22940.7	23528.5	7746.92	10169
778	778	sp|P38858|SOL3_YEAST	6-phosphogluconolactonase 3 OS=Saccharomyces cerevisiae (strain ATCC 204508 / S288c) OX=559292 GN=SOL3 PE=1 SV=2	50088.1	28146.3	39041.5	20236.3	46807.6	13744	50205.4	21314.3	35251.5
779	779	sp|Q04013|YHM2_YEAST	Citrate/oxoglutarate carrier protein OS=Saccharomyces cerevisiae (strain ATCC 204508 / S288c) OX=559292 GN=YHM2 PE=1 SV=1	164599	79325.1	125945	62394.6	56414.1	86555.9	99106.6	59848.9	90927.3
780	780	sp|P32496|RPN12_YEAST	26S proteasome regulatory subunit RPN12 OS=Saccharomyces cerevisiae (strain ATCC 204508 / S288c) OX=559292 GN=RPN12 PE=1 SV=3	35780.4	3696.05	18140.8	15897.6	20972.2	18519.3	28714.8	15215.5	13359.6
781	781	sp|P14743|NMT_YEAST	Glycylpeptide N-tetradecanoyltransferase OS=Saccharomyces cerevisiae (strain ATCC 204508 / S288c) OX=559292 GN=NMT1 PE=1 SV=1	64394.8	23773.4	41429.7	17458.5	39838.9	25423.1	68760.9	24988.4	41635.1
782	782	sp|P32466|HXT3_YEAST	Low-affinity glucose transporter HXT3 OS=Saccharomyces cerevisiae (strain ATCC 204508 / S288c) OX=559292 GN=HXT3 PE=1 SV=1	242444	113991	150510	133411	86592.3	150417	231288	69197.7	136061
783	783	sp|P32379|PSA5_YEAST	Proteasome subunit alpha type-5 OS=Saccharomyces cerevisiae (strain ATCC 204508 / S288c) OX=559292 GN=PUP2 PE=1 SV=2	159170	134294	128183	28339.3	65886.2	98598.8	119447	58233.4	107105
784	784	sp|P36017|VPS21_YEAST	Vacuolar protein sorting-associated protein 21 OS=Saccharomyces cerevisiae (strain ATCC 204508 / S288c) OX=559292 GN=VPS21 PE=1 SV=1	81396.8	60468.7	71328	20804.1	39290.1	37484.1	68294.9	41872.6	53757.8
785	785	sp|Q08985|SAM4_YEAST	Homocysteine S-methyltransferase 2 OS=Saccharomyces cerevisiae (strain ATCC 204508 / S288c) OX=559292 GN=SAM4 PE=1 SV=1	103009	93468.6	89569.8	54557	57721.2	9789.41	66621.7	67813.6	111034
786	786	sp|Q12220|UTP12_YEAST	U3 small nucleolar RNA-associated protein 12 OS=Saccharomyces cerevisiae (strain ATCC 204508 / S288c) OX=559292 GN=DIP2 PE=1 SV=1	38860.6	33694.1	16379.3	12850.6	20416.2	23072.4	20663.2	68081.1	26264.5
787	787	sp|P43561|FET5_YEAST	Iron transport multicopper oxidase FET5 OS=Saccharomyces cerevisiae (strain ATCC 204508 / S288c) OX=559292 GN=FET5 PE=1 SV=1	26069.4	11149.7	13423	14798.4	8115.31	4715.32	4496.49	9549.87	12688.6
788	788	sp|P46680|AIP1_YEAST	Actin-interacting protein 1 OS=Saccharomyces cerevisiae (strain ATCC 204508 / S288c) OX=559292 GN=AIP1 PE=1 SV=1	35338.6	19768.2	28324.2	5980.42	9830.51	4686.26	17826.9	10349.1	2978.89
789	789	sp|Q03640|TCB3_YEAST	Tricalbin-3 OS=Saccharomyces cerevisiae (strain ATCC 204508 / S288c) OX=559292 GN=TCB3 PE=1 SV=1	42632.4	7046.33	26554.4	19471.3	24923	11013.8	18639.2	11690.8	10102.1
790	790	sp|P20051|PYRC_YEAST	Dihydroorotase OS=Saccharomyces cerevisiae (strain ATCC 204508 / S288c) OX=559292 GN=URA4 PE=1 SV=2	39557	43014.5	39816.8	4790.87	20136.1	16080.3	28050.1	22022.6	38524.7
791	791	sp|Q04439|MYO5_YEAST	Myosin-5 OS=Saccharomyces cerevisiae (strain ATCC 204508 / S288c) OX=559292 GN=MYO5 PE=1 SV=1	38856.2	12755.3	29576.9	12299.4	13996.7	7189.97	15038.7	3333.52	16922.3
792	792	sp|P39729|RBG1_YEAST	Ribosome-interacting GTPase 1 OS=Saccharomyces cerevisiae (strain ATCC 204508 / S288c) OX=559292 GN=RBG1 PE=1 SV=1	79372.4	40134.4	55146.5	13043.4	32563.3	13854.3	21442.3	6903.29	7753.75
793	793	sp|P32790|SLA1_YEAST	Actin cytoskeleton-regulatory complex protein SLA1 OS=Saccharomyces cerevisiae (strain ATCC 204508 / S288c) OX=559292 GN=SLA1 PE=1 SV=1	11714.7	11496.5	16871.5	8961.76	12181.9	12121.5	22023.9	7744.98	20366.9
794	794	sp|Q03529|SCS7_YEAST	Ceramide very long chain fatty acid hydroxylase SCS7 OS=Saccharomyces cerevisiae (strain ATCC 204508 / S288c) OX=559292 GN=SCS7 PE=1 SV=1	50095.9	26444.4	46077	21887.8	43044.2	36360.8	101443	48171.6	69139.1
795	795	sp|P40961|PHB1_YEAST	Prohibitin-1 OS=Saccharomyces cerevisiae (strain ATCC 204508 / S288c) OX=559292 GN=PHB1 PE=1 SV=2	72460.8	60376.1	55140.8	44576.2	55481.1	70100.4	24992.9	41436.7	46589.3
796	796	sp|P33399|LHP1_YEAST	La protein homolog OS=Saccharomyces cerevisiae (strain ATCC 204508 / S288c) OX=559292 GN=LHP1 PE=1 SV=2	60208.2	39224.2	25671.9	18103.2	16621.5	23926.6	29403.4	16507.4	21242.5
797	797	sp|P50085|PHB2_YEAST	Prohibitin-2 OS=Saccharomyces cerevisiae (strain ATCC 204508 / S288c) OX=559292 GN=PHB2 PE=1 SV=2	268710	176273	219911	94922.4	99103.5	111855	164556	82890.3	108424
798	798	sp|P12904|AAKG_YEAST	5'-AMP-activated protein kinase subunit gamma OS=Saccharomyces cerevisiae (strain ATCC 204508 / S288c) OX=559292 GN=SNF4 PE=1 SV=1	42122.3	12195.2	40112.9	21835	7895.97	22875.1	37465.3	14087.2	21804.6
799	799	sp|P52286|SKP1_YEAST	Suppressor of kinetochore protein 1 OS=Saccharomyces cerevisiae (strain ATCC 204508 / S288c) OX=559292 GN=SKP1 PE=1 SV=2	17366.7	9136.76	19242.8	18971.4	20365.3	22735.3	15067	9030.4	15329.2
800	800	sp|Q12329|HSP42_YEAST	Heat shock protein 42 OS=Saccharomyces cerevisiae (strain ATCC 204508 / S288c) OX=559292 GN=HSP42 PE=1 SV=1	24272.6	28677.4	28184.6	13872.5	12741.1	12732.3	21336.9	14777.3	21978
801	801	sp|P38197|PLPHP_YEAST	Pyridoxal phosphate homeostasis protein OS=Saccharomyces cerevisiae (strain ATCC 204508 / S288c) OX=559292 GN=YBL036C PE=1 SV=1	41975.9	16388.2	16856.8	13213	19071.3	13110.9	43851.6	14660.1	16917.1
802	802	sp|Q03921|DOP1_YEAST	Protein dopey OS=Saccharomyces cerevisiae (strain ATCC 204508 / S288c) OX=559292 GN=DOP1 PE=1 SV=1	27425.3	16937	16925.5	13228.8	24621.7	13907.5	23706.6	13587.3	11117.4
803	803	sp|P32502|EI2BB_YEAST	Translation initiation factor eIF-2B subunit beta OS=Saccharomyces cerevisiae (strain ATCC 204508 / S288c) OX=559292 GN=GCD7 PE=1 SV=1	95655.3	57062.6	85891.1	46509.8	59266.1	49868.2	50018.2	32203.6	50814
804	804	sp|C8Z3X9|VPS10_YEAS8	Vacuolar protein sorting/targeting protein PEP1 OS=Saccharomyces cerevisiae (strain Lalvin EC1118 / Prise de mousse) OX=643680 GN=PEP1 PE=3 SV=1	17515.8	14556.7	19307.7	10043.2	14130.8	11690.2	9478.93	7407.76	11400.9
805	805	sp|P32892|DRS1_YEAST	ATP-dependent RNA helicase DRS1 OS=Saccharomyces cerevisiae (strain ATCC 204508 / S288c) OX=559292 GN=DRS1 PE=1 SV=2	79114.1	40697	59097.9	30876.4	32291.4	30050.7	31197.6	9241.67	33827.8
806	806	sp|Q12000|TMA46_YEAST	Translation machinery-associated protein 46 OS=Saccharomyces cerevisiae (strain ATCC 204508 / S288c) OX=559292 GN=TMA46 PE=1 SV=2	87978.6	87123.9	124559	34260	67899.4	33430.8	50934.7	20436.9	17368.4
807	807	sp|P32332|OAC1_YEAST	Mitochondrial oxaloacetate transport protein OS=Saccharomyces cerevisiae (strain ATCC 204508 / S288c) OX=559292 GN=OAC1 PE=1 SV=1	91782.7	46207.8	79253.3	29068.5	49150.2	43070.3	55050.1	26452.1	51206.7
808	808	sp|P12683|HMDH1_YEAST	3-hydroxy-3-methylglutaryl-coenzyme A reductase 1 OS=Saccharomyces cerevisiae (strain ATCC 204508 / S288c) OX=559292 GN=HMG1 PE=1 SV=1	62507.8	36125.3	37814.8	15756.9	5228.68	6143.59	22186.4	13202.8	15890
809	809	sp|Q08977|CUB1_YEAST	Cu(2+) suppressing and bleomycin sensitive protein 1 OS=Saccharomyces cerevisiae (strain ATCC 204508 / S288c) OX=559292 GN=CUB1 PE=1 SV=1	123888	69899.3	112877	52147	74291.6	60819.7	113486	50958.3	91191.5
810	810	sp|Q05785|ENT2_YEAST	Epsin-2 OS=Saccharomyces cerevisiae (strain ATCC 204508 / S288c) OX=559292 GN=ENT2 PE=1 SV=1	79875.2	52930.7	56281.3	41801.9	59287.1	63205.6	101637	44745.1	88047
811	811	sp|P47117|ARP3_YEAST	Actin-related protein 3 OS=Saccharomyces cerevisiae (strain ATCC 204508 / S288c) OX=559292 GN=ARP3 PE=1 SV=1	108257	62382.2	97779.1	52335	52230.9	51984.3	80539.2	51472.9	81199.5
812	812	sp|P15274|AMPD_YEAST	AMP deaminase OS=Saccharomyces cerevisiae (strain ATCC 204508 / S288c) OX=559292 GN=AMD1 PE=1 SV=2	92233.7	42845.7	62175.8	46302.9	53174	49075.7	61929.3	31093.4	47161.8
813	813	sp|P31384|CCR4_YEAST	CCR4-Not complex 3'-5'-exoribonuclease subunit Ccr4 OS=Saccharomyces cerevisiae (strain ATCC 204508 / S288c) OX=559292 GN=CCR4 PE=1 SV=2	17177.5	12330.3	12455	6096.36	8175.59	10919.6	14084.8	7701.58	788
814	814	sp|Q08965|BMS1_YEAST	Ribosome biogenesis protein BMS1 OS=Saccharomyces cerevisiae (strain ATCC 204508 / S288c) OX=559292 GN=BMS1 PE=1 SV=1	63211.6	23218.8	39056	17562.8	21068.3	21495	22888.2	10964.8	12555.3
815	815	sp|Q12532|RQC2_YEAST	Ribosome quality control complex subunit 2 OS=Saccharomyces cerevisiae (strain ATCC 204508 / S288c) OX=559292 GN=RQC2 PE=1 SV=1	71464.4	16104.1	28842.5	19790.6	22612.9	15246.8	16002.9	14558	26779.9
816	816	sp|Q04225|RRB1_YEAST	Ribosome assembly protein RRB1 OS=Saccharomyces cerevisiae (strain ATCC 204508 / S288c) OX=559292 GN=RRB1 PE=1 SV=1	65644.3	41739	65979.3	20479.6	21691.9	16495.2	33538.7	13549.3	19087.3
817	817	sp|P32501|EI2BE_YEAST	Translation initiation factor eIF-2B subunit epsilon OS=Saccharomyces cerevisiae (strain ATCC 204508 / S288c) OX=559292 GN=GCD6 PE=1 SV=1	124533	70402.3	91836.2	56785.2	69080.6	66959.9	104253	36321.1	75577.8
818	818	sp|Q06287|NEP1_YEAST	Ribosomal RNA small subunit methyltransferase NEP1 OS=Saccharomyces cerevisiae (strain ATCC 204508 / S288c) OX=559292 GN=EMG1 PE=1 SV=1	54353.3	27064.9	35177.9	4098.21	25537.7	25660.5	33446.8	15658.2	26397.3
819	819	sp|P33401|PGM1_YEAST	Phosphoglucomutase 1 OS=Saccharomyces cerevisiae (strain ATCC 204508 / S288c) OX=559292 GN=PGM1 PE=1 SV=1	116953	80731.1	113549	51205.8	85188	68057.6	101260	62633.3	90610.4
820	820	sp|P22141|PSB4_YEAST	Proteasome subunit beta type-4 OS=Saccharomyces cerevisiae (strain ATCC 204508 / S288c) OX=559292 GN=PRE1 PE=1 SV=2	40192.4	41150.6	57888.9	4092.13	1853.97	12925.9	21284.3	13432.3	19876.9
821	821	sp|P53598|SUCA_YEAST	Succinate--CoA ligase [ADP-forming] subunit alpha, mitochondrial OS=Saccharomyces cerevisiae (strain ATCC 204508 / S288c) OX=559292 GN=LSC1 PE=1 SV=1	120894	87343.4	107815	27503.7	31334.3	31791.8	59191.9	29523.8	58959.8
822	822	sp|Q04067|EIF3G_YEAST	Eukaryotic translation initiation factor 3 subunit G OS=Saccharomyces cerevisiae (strain ATCC 204508 / S288c) OX=559292 GN=TIF35 PE=1 SV=1	139140	123961	152317	105589	110104	102047	117358	78594.9	101448
823	823	sp|P28007|GAR1_YEAST	H/ACA ribonucleoprotein complex subunit GAR1 OS=Saccharomyces cerevisiae (strain ATCC 204508 / S288c) OX=559292 GN=GAR1 PE=1 SV=1	15067.7	11020.6	5558.57	5137.85	7787.34	6580.25	4745.37	9440.61	2086.78
824	824	sp|Q07896|NOC3_YEAST	Nucleolar complex-associated protein 3 OS=Saccharomyces cerevisiae (strain ATCC 204508 / S288c) OX=559292 GN=NOC3 PE=1 SV=1	128137	74467.7	83673.7	39039.6	56661	53021.2	69077.1	23526.8	42449.9
825	825	sp|Q03124|RSC9_YEAST	Chromatin structure-remodeling complex subunit RSC9 OS=Saccharomyces cerevisiae (strain ATCC 204508 / S288c) OX=559292 GN=RSC9 PE=1 SV=1	56751.4	37364.5	31532.5	18743.5	31801.2	24946.6	36258.3	23146.1	23412.7
826	826	sp|P03871|REP1_YEAST	Partitioning protein REP1 OS=Saccharomyces cerevisiae (strain ATCC 204508 / S288c) OX=559292 GN=REP1 PE=1 SV=1	121157	69207.3	103380	57731.7	65170.1	56215.2	65523.9	33834.5	56238.4
827	827	sp|P40509|COPE_YEAST	Coatomer subunit epsilon OS=Saccharomyces cerevisiae (strain ATCC 204508 / S288c) OX=559292 GN=SEC28 PE=1 SV=2	41558.9	27248.3	29369.6	21517.6	27812.9	22462.3	38565.3	9415.3	33932.2
828	828	sp|P50861|RIB4_YEAST	6,7-dimethyl-8-ribityllumazine synthase OS=Saccharomyces cerevisiae (strain ATCC 204508 / S288c) OX=559292 GN=RIB4 PE=1 SV=2	377912	266722	358683	248775	297459	286849	421991	202278	353059
829	829	sp|P40471|AYR1_YEAST	NADPH-dependent 1-acyldihydroxyacetone phosphate reductase OS=Saccharomyces cerevisiae (strain ATCC 204508 / S288c) OX=559292 GN=AYR1 PE=1 SV=1	86535	50317.8	84243.9	57919.3	64474.4	60947.4	84014.7	37975.1	56708.6
830	830	sp|P53337|ERV29_YEAST	ER-derived vesicles protein ERV29 OS=Saccharomyces cerevisiae (strain ATCC 204508 / S288c) OX=559292 GN=ERV29 PE=1 SV=1	70768.5	43645	55736.6	58989	60768.8	61922.3	81571.1	43085.5	71862.4
831	831	sp|P22213|SLY1_YEAST	Protein SLY1 OS=Saccharomyces cerevisiae (strain ATCC 204508 / S288c) OX=559292 GN=SLY1 PE=1 SV=1	31377	23066.7	26167.6	5934.8	35578.8	1504.76	9042.71	30057.8	19662.9
832	832	sp|P38616|YGP1_YEAST	Protein YGP1 OS=Saccharomyces cerevisiae (strain ATCC 204508 / S288c) OX=559292 GN=YGP1 PE=1 SV=2	9588.78	8196.03	4481.63	9669.86	12519.2	6852.37	2190.49	4917.58	5891.55
833	833	sp|P48362|HGH1_YEAST	Protein HGH1 OS=Saccharomyces cerevisiae (strain ATCC 204508 / S288c) OX=559292 GN=HGH1 PE=1 SV=2	93502.8	85379.6	61365.8	44884.8	43809.6	62199.1	63547.3	15464.2	47897.1
834	834	sp|P46956|PHO86_YEAST	Inorganic phosphate transporter PHO86 OS=Saccharomyces cerevisiae (strain ATCC 204508 / S288c) OX=559292 GN=PHO86 PE=1 SV=1	162671	66535.9	111130	63612.2	86481.6	71009.5	86467.2	46617.4	83521.8
835	835	sp|Q01077|G3P2_KLUMA	Glyceraldehyde-3-phosphate dehydrogenase 2 OS=Kluyveromyces marxianus OX=4911 GN=GAP2 PE=3 SV=2	2.08277e+06	875854	1.57268e+06	129482	174148	182786	438806	299073	536347
836	836	sp|P41056|RL33B_YEAST	60S ribosomal protein L33-B OS=Saccharomyces cerevisiae (strain ATCC 204508 / S288c) OX=559292 GN=RPL33B PE=1 SV=2	334311	193232	265698	281559	344850	300658	382373	180747	357949
837	837	sp|Q05029|BCH1_YEAST	Protein BCH1 OS=Saccharomyces cerevisiae (strain ATCC 204508 / S288c) OX=559292 GN=BCH1 PE=1 SV=1	852.504	1666.97	9680.63	1964.97	10588.8	8505.75	19089.2	5915.9	8685.16
838	838	sp|Q04869|YM94_YEAST	Uncharacterized protein YMR315W OS=Saccharomyces cerevisiae (strain ATCC 204508 / S288c) OX=559292 GN=YMR315W PE=1 SV=1	26298.5	15824.6	23866	15531.5	30017.3	22203.5	35036.5	17199.5	18040.5
839	839	sp|Q8LPC4|EF1A_PYRYE	Elongation factor 1-alpha OS=Pyropia yezoensis OX=2788 PE=2 SV=1	608738	659341	554848	449270	613975	518475	482705	200852	184793
840	840	sp|P0CH09|RL40B_YEAST	Ubiquitin-60S ribosomal protein L40 OS=Saccharomyces cerevisiae (strain ATCC 204508 / S288c) OX=559292 GN=RPL40B PE=1 SV=1	8698.16	8191.8	7935.79	27165.9	33563.7	30487.2	35377.2	19743.2	31553
841	841	sp|P32911|SUI1_YEAST	Eukaryotic translation initiation factor eIF-1 OS=Saccharomyces cerevisiae (strain ATCC 204508 / S288c) OX=559292 GN=SUI1 PE=1 SV=1	203715	181815	243199	87476.7	108174	111027	133086	89032.6	133068
842	842	sp|P14020|DPM1_YEAST	Dolichol-phosphate mannosyltransferase OS=Saccharomyces cerevisiae (strain ATCC 204508 / S288c) OX=559292 GN=DPM1 PE=1 SV=3	364608	222442	288132	260029	311392	309848	278748	113691	226057
843	843	sp|P11633|NHP6B_YEAST	Non-histone chromosomal protein 6B OS=Saccharomyces cerevisiae (strain ATCC 204508 / S288c) OX=559292 GN=NHP6B PE=1 SV=3	158161	117581	163941	48058.1	74038.7	67397.4	77306.3	75464.7	103574
844	844	sp|P00431|CCPR_YEAST	Cytochrome c peroxidase, mitochondrial OS=Saccharomyces cerevisiae (strain ATCC 204508 / S288c) OX=559292 GN=CCP1 PE=1 SV=2	112354	73599.6	109171	104660	131385	91234.4	164351	84249.5	116125
845	845	sp|Q5RCD2|TCPZ_PONAB	T-complex protein 1 subunit zeta OS=Pongo abelii OX=9601 GN=CCT6 PE=2 SV=3	352.747	573.837	678.928	636.813	433.984	994.44	1487.15	672.824	317.859
846	846	sp|Q03835|GLRX3_YEAST	Monothiol glutaredoxin-3 OS=Saccharomyces cerevisiae (strain ATCC 204508 / S288c) OX=559292 GN=GRX3 PE=1 SV=2	422425	252320	366092	162775	217341	181401	401897	148987	278719
847	847	sp|Q02795|OSTD_YEAST	Dolichyl-diphosphooligosaccharide--protein glycosyltransferase subunit SWP1 OS=Saccharomyces cerevisiae (strain ATCC 204508 / S288c) OX=559292 GN=SWP1 PE=1 SV=1	138186	90102.2	121907	87876.4	86798.1	100727	98214.4	64100.9	98114.1
848	848	sp|P86206|CH60_MESAU	60 kDa heat shock protein, mitochondrial (Fragments) OS=Mesocricetus auratus OX=10036 GN=HSPD1 PE=1 SV=1	2548.16	431.178	236.448	524.975	557.582	1184.77	1848.13	1866.82	1021.45
849	849	sp|P53507|TOM7_YEAST	Mitochondrial import receptor subunit TOM7 OS=Saccharomyces cerevisiae (strain ATCC 204508 / S288c) OX=559292 GN=TOM7 PE=1 SV=2	211398	140620	185619	98238.5	150494	118764	156796	69566.1	89151.7
850	850	sp|P43639|CSK2B_YEAST	Casein kinase II subunit beta OS=Saccharomyces cerevisiae (strain ATCC 204508 / S288c) OX=559292 GN=CKB1 PE=1 SV=1	49408.5	29477.1	43199.2	22267.9	33500.4	27729.2	34721	20214.9	26536.6
851	851	sp|P40030|ERG28_YEAST	Ergosterol biosynthetic protein 28 OS=Saccharomyces cerevisiae (strain ATCC 204508 / S288c) OX=559292 GN=ERG28 PE=1 SV=1	85297.9	42148.3	53863.3	73391.4	101612	92098.1	163356	99874.8	167731
852	852	sp|P38256|YBU6_YEAST	Uncharacterized protein YBR096W OS=Saccharomyces cerevisiae (strain ATCC 204508 / S288c) OX=559292 GN=YBR096W PE=1 SV=1	33558.3	1864.86	28904	8213.95	14640.2	14267.3	11561	10722.7	9996.39
853	853	sp|P25362|PET18_YEAST	Protein PET18 OS=Saccharomyces cerevisiae (strain ATCC 204508 / S288c) OX=559292 GN=PET18 PE=1 SV=1	40869.5	26205.5	32229.7	3378.49	13435.3	6371.85	16808.5	4768.2	11164.4
854	854	sp|P07258|CARA_YEAST	Carbamoyl-phosphate synthase arginine-specific small chain OS=Saccharomyces cerevisiae (strain ATCC 204508 / S288c) OX=559292 GN=CPA1 PE=1 SV=1	7075.21	1616.6	9197.95	1035.35	3918.02	3719.53	3072.32	2481	3138.72
855	855	sp|P32342|SRP21_YEAST	Signal recognition particle subunit SRP21 OS=Saccharomyces cerevisiae (strain ATCC 204508 / S288c) OX=559292 GN=SRP21 PE=1 SV=3	40249.6	886.339	27593	1216.44	15704.1	11221.3	13377.6	8359.13	9742.69
856	856	sp|Q06685|VIP1_YEAST	Inositol hexakisphosphate and diphosphoinositol-pentakisphosphate kinase OS=Saccharomyces cerevisiae (strain ATCC 204508 / S288c) OX=559292 GN=VIP1 PE=1 SV=1	56494.5	35850.9	50306.5	27967.6	40888.5	37981.3	44141	46468.4	45244.8
857	857	sp|P49334|TOM22_YEAST	Mitochondrial import receptor subunit TOM22 OS=Saccharomyces cerevisiae (strain ATCC 204508 / S288c) OX=559292 GN=TOM22 PE=1 SV=3	68701.8	37077	62009.3	18713.1	1692.97	30250.5	47399.8	23294	27082.9
858	858	sp|Q01477|UBP3_YEAST	Ubiquitin carboxyl-terminal hydrolase 3 OS=Saccharomyces cerevisiae (strain ATCC 204508 / S288c) OX=559292 GN=UBP3 PE=1 SV=1	128690	75551.7	116665	61553	63465.8	54903.5	88656.2	31006.2	68235.7
859	859	sp|P13259|PCY1_YEAST	Choline-phosphate cytidylyltransferase OS=Saccharomyces cerevisiae (strain ATCC 204508 / S288c) OX=559292 GN=PCT1 PE=1 SV=2	5031.6	6936.68	6340.21	3874.57	2099.71	5825.42	6209.3	2913.52	7976.44
860	860	sp|Q08208|NOP12_YEAST	Nucleolar protein 12 OS=Saccharomyces cerevisiae (strain ATCC 204508 / S288c) OX=559292 GN=NOP12 PE=1 SV=1	275652	173018	212887	73069.1	115011	100495	109337	66514.3	83734.3
861	861	sp|P38234|RFS1_YEAST	Protein RFS1 OS=Saccharomyces cerevisiae (strain ATCC 204508 / S288c) OX=559292 GN=RFS1 PE=1 SV=1	2200.29	847.954	546.489	684.094	1743.93	388.457	1113.56	842.436	3251.64
862	862	sp|Q12233|ATPN_YEAST	ATP synthase subunit g, mitochondrial OS=Saccharomyces cerevisiae (strain ATCC 204508 / S288c) OX=559292 GN=ATP20 PE=1 SV=1	62180.3	39427.9	55090	19249.3	20415.8	18217	23448.8	16403.1	23381.3
863	863	sp|Q06505|IWS1_YEAST	Transcription factor SPN1 OS=Saccharomyces cerevisiae (strain ATCC 204508 / S288c) OX=559292 GN=SPN1 PE=1 SV=1	68308.7	41821.7	51791.6	7476.27	35351.1	43207.4	36454.8	18121.6	37380.2
864	864	sp|P53312|SUCB_YEAST	Succinate--CoA ligase [ADP-forming] subunit beta, mitochondrial OS=Saccharomyces cerevisiae (strain ATCC 204508 / S288c) OX=559292 GN=LSC2 PE=1 SV=1	7432.27	2863.23	4041.13	1903.33	6608.22	3658.18	13377.2	4573.65	198.667
865	865	sp|P39936|IF4F2_YEAST	Eukaryotic initiation factor 4F subunit p130 OS=Saccharomyces cerevisiae (strain ATCC 204508 / S288c) OX=559292 GN=TIF4632 PE=1 SV=1	12935.8	4917.8	396.14	9005.9	8623.58	6043.45	15917.4	797.587	1273.86
866	866	sp|P53868|ALG9_YEAST	Alpha-1,2-mannosyltransferase ALG9 OS=Saccharomyces cerevisiae (strain ATCC 204508 / S288c) OX=559292 GN=ALG9 PE=1 SV=1	35477.1	21107.9	30665.4	10982	9877.05	24957.2	14835.7	10196.3	18299.7
867	867	sp|P14843|AROF_YEAST	Phospho-2-dehydro-3-deoxyheptonate aldolase, phenylalanine-inhibited OS=Saccharomyces cerevisiae (strain ATCC 204508 / S288c) OX=559292 GN=ARO3 PE=1 SV=1	49721.1	50599.4	69439.2	42619.4	61289.9	40250.9	15650.6	26419	36813.9
868	868	sp|P54885|PROA_YEAST	Gamma-glutamyl phosphate reductase OS=Saccharomyces cerevisiae (strain ATCC 204508 / S288c) OX=559292 GN=PRO2 PE=1 SV=1	89767.6	67267.3	79138.4	33864.9	46439.2	46971.3	42177.1	29751.3	34209.2
869	869	sp|P38697|IMDH2_YEAST	Inosine-5'-monophosphate dehydrogenase 2 OS=Saccharomyces cerevisiae (strain ATCC 204508 / S288c) OX=559292 GN=IMD2 PE=1 SV=1	80018.3	4412.92	48990.4	42152.1	61533.5	47971.9	88588.1	39397.7	58667.9
870	870	sp|Q01662|MAP1_YEAST	Methionine aminopeptidase 1 OS=Saccharomyces cerevisiae (strain ATCC 204508 / S288c) OX=559292 GN=MAP1 PE=1 SV=2	143032	104148	114932	43912.6	75139.2	100340	83517.7	54787.8	52029.7
871	871	sp|P47047|MTR4_YEAST	ATP-dependent RNA helicase DOB1 OS=Saccharomyces cerevisiae (strain ATCC 204508 / S288c) OX=559292 GN=MTR4 PE=1 SV=1	88108.4	47249.4	43422.8	41051.8	64910	61070.5	62732.5	45889.5	21916.6
872	872	sp|Q05567|SGPL_YEAST	Sphingosine-1-phosphate lyase OS=Saccharomyces cerevisiae (strain ATCC 204508 / S288c) OX=559292 GN=DPL1 PE=1 SV=1	76200.1	50399.1	82373.2	37002.3	24579.1	33553.9	38717.9	16822.4	10390.7
873	873	sp|Q12136|SAS10_YEAST	Something about silencing protein 10 OS=Saccharomyces cerevisiae (strain ATCC 204508 / S288c) OX=559292 GN=SAS10 PE=1 SV=1	22445.2	2910.22	12064.4	11749.9	15672.7	4560.58	9344.12	4416.83	9395.36
874	874	sp|Q5R5H8|HNRPK_PONAB	Heterogeneous nuclear ribonucleoprotein K OS=Pongo abelii OX=9601 GN=HNRNPK PE=2 SV=1	511.078	458.783	435.753	578.032	505.954	634.693	486.7	471.875	676.604
875	875	sp|P38737|ECM29_YEAST	Proteasome component ECM29 OS=Saccharomyces cerevisiae (strain ATCC 204508 / S288c) OX=559292 GN=ECM29 PE=1 SV=1	32612.9	21378	28223.6	16722.2	22918.4	17121.8	20557.4	11049.9	12270.7
876	876	sp|P00044|CYC1_YEAST	Cytochrome c isoform 1 OS=Saccharomyces cerevisiae (strain ATCC 204508 / S288c) OX=559292 GN=CYC1 PE=1 SV=2	63912.6	41177.3	56043.6	2940.61	4085.43	625.178	555.349	770.035	2327.86
877	877	sp|P40959|MVP1_YEAST	Sorting nexin MVP1 OS=Saccharomyces cerevisiae (strain ATCC 204508 / S288c) OX=559292 GN=MVP1 PE=1 SV=2	15406.2	13286.6	8607.37	11516.9	16435.1	13880.3	19219.1	8523.95	11495.5
878	878	sp|P53067|IMB5_YEAST	Importin subunit beta-5 OS=Saccharomyces cerevisiae (strain ATCC 204508 / S288c) OX=559292 GN=KAP114 PE=1 SV=1	12914.8	11096.9	12313.3	1610.57	9034.61	3477.74	452.329	2636.65	10847.1
879	879	sp|Q06078|UTP21_YEAST	U3 small nucleolar RNA-associated protein 21 OS=Saccharomyces cerevisiae (strain ATCC 204508 / S288c) OX=559292 GN=UTP21 PE=1 SV=1	46285.2	39421.4	40834.9	23457.6	32515.7	1334.09	26517.7	8100.63	20007.9
880	880	sp|P53081|NIF3_YEAST	NGG1-interacting factor 3 OS=Saccharomyces cerevisiae (strain ATCC 204508 / S288c) OX=559292 GN=NIF3 PE=1 SV=1	44952.8	37108.7	42925.3	22567.3	21394	21490.2	25198.9	14130.2	21901.6
881	881	sp|Q08162|RRP44_YEAST	Exosome complex exonuclease DIS3 OS=Saccharomyces cerevisiae (strain ATCC 204508 / S288c) OX=559292 GN=DIS3 PE=1 SV=1	390.137	4456.58	3059.82	2578.87	5079.35	4127.29	15509.1	3837.68	7006.58
882	882	sp|P19812|UBR1_YEAST	E3 ubiquitin-protein ligase UBR1 OS=Saccharomyces cerevisiae (strain ATCC 204508 / S288c) OX=559292 GN=UBR1 PE=1 SV=1	9747.09	5187.73	10906.5	11179.3	8599.61	11035.4	10918.8	3716.91	2332.76
883	883	sp|Q12068|GRE2_YEAST	NADPH-dependent methylglyoxal reductase GRE2 OS=Saccharomyces cerevisiae (strain ATCC 204508 / S288c) OX=559292 GN=GRE2 PE=1 SV=1	40371.1	32614.5	56689.5	12757.6	21526.7	19608.3	14224.7	5820.96	11082.2
884	884	sp|P48439|OST3_YEAST	Dolichyl-diphosphooligosaccharide--protein glycosyltransferase subunit 3 OS=Saccharomyces cerevisiae (strain ATCC 204508 / S288c) OX=559292 GN=OST3 PE=1 SV=1	22853.9	11831.4	19479.2	2268.74	1251.74	11342.4	7579.53	9651.53	1122.61
885	885	sp|P42842|EMW1_YEAST	Essential for maintenance of the cell wall protein 1 OS=Saccharomyces cerevisiae (strain ATCC 204508 / S288c) OX=559292 GN=EMW1 PE=1 SV=1	36646	25086	34560.4	14343.5	20867.7	23794.1	28646.6	1035.78	4302.89
886	886	sp|P40513|MAM33_YEAST	Mitochondrial acidic protein MAM33 OS=Saccharomyces cerevisiae (strain ATCC 204508 / S288c) OX=559292 GN=MAM33 PE=1 SV=1	24238.8	18007.6	2070.3	19688.6	1188.66	26285.6	36203.2	23629.5	37994.1
887	887	sp|P38074|HMT1_YEAST	Protein arginine N-methyltransferase 1 OS=Saccharomyces cerevisiae (strain ATCC 204508 / S288c) OX=559292 GN=HMT1 PE=1 SV=1	34186	20056.1	35225.2	5550.51	1467.86	1599.28	2565.1	799.202	15641
888	888	sp|P32329|YPS1_YEAST	Aspartic proteinase 3 OS=Saccharomyces cerevisiae (strain ATCC 204508 / S288c) OX=559292 GN=YPS1 PE=1 SV=2	35719.2	31203	18820.6	12193.3	13370	16327.5	19140.7	16652.9	34621.2
889	889	sp|P32864|RAEP_YEAST	Rab proteins geranylgeranyltransferase component A OS=Saccharomyces cerevisiae (strain ATCC 204508 / S288c) OX=559292 GN=MRS6 PE=1 SV=2	20345.8	16033.7	16179.4	8397.49	14152	12581.8	18970.4	3571.62	14705.5
890	890	sp|P25644|PAT1_YEAST	DNA topoisomerase 2-associated protein PAT1 OS=Saccharomyces cerevisiae (strain ATCC 204508 / S288c) OX=559292 GN=PAT1 PE=1 SV=4	711.405	6540.33	1505.23	958.878	7333.89	721.275	5232.04	2608.19	3426.29
891	891	sp|P38260|FES1_YEAST	Hsp70 nucleotide exchange factor FES1 OS=Saccharomyces cerevisiae (strain ATCC 204508 / S288c) OX=559292 GN=FES1 PE=1 SV=1	22167.5	17029.3	22365.6	5699.59	629.276	1209.44	18282.7	905.307	6385.31
892	892	sp|P42826|XKS1_YEAST	Xylulose kinase OS=Saccharomyces cerevisiae (strain ATCC 204508 / S288c) OX=559292 GN=XKS1 PE=1 SV=2	2931.18	7271.08	8227.8	5245.55	7798.58	667.47	8142.44	5993.34	1904.29
893	893	sp|P14741|EI2BA_YEAST	Translation initiation factor eIF-2B subunit alpha OS=Saccharomyces cerevisiae (strain ATCC 204508 / S288c) OX=559292 GN=GCN3 PE=1 SV=1	37137.7	15894.7	36129.9	7473.24	16570	11700.3	8159.25	10189.8	12093.3
894	894	sp|P32264|PROB_YEAST	Glutamate 5-kinase OS=Saccharomyces cerevisiae (strain ATCC 204508 / S288c) OX=559292 GN=PRO1 PE=1 SV=2	46966	41593.2	49225	17826.6	23568.7	37511.5	23624.7	23040.3	28204.6
895	895	sp|P32356|TREA_YEAST	Neutral trehalase OS=Saccharomyces cerevisiae (strain ATCC 204508 / S288c) OX=559292 GN=NTH1 PE=1 SV=3	55787.1	11987.3	54794.8	48826.5	58987.7	55741.7	82945.7	7465.27	60006.2
896	896	sp|P38861|NMD3_YEAST	60S ribosomal export protein NMD3 OS=Saccharomyces cerevisiae (strain ATCC 204508 / S288c) OX=559292 GN=NMD3 PE=1 SV=3	170462	74228.2	143836	57742.4	71224.9	87306.9	87741.9	29170.2	57358.9
897	897	sp|P42942|YG4I_YEAST	Uncharacterized GTP-binding protein YGR210C OS=Saccharomyces cerevisiae (strain ATCC 204508 / S288c) OX=559292 GN=YGR210C PE=1 SV=1	4538.27	3563.94	2787.69	1718.26	2900.71	899.709	4321.58	1416.08	2045.83
898	898	sp|P43613|ERJ5_YEAST	ER-localized J domain-containing protein 5 OS=Saccharomyces cerevisiae (strain ATCC 204508 / S288c) OX=559292 GN=ERJ5 PE=1 SV=1	14899.2	9139.44	14190.7	4924.07	14655.5	11031.9	24083.5	6565.48	16026.8
899	899	sp|Q04304|YMY0_YEAST	UPF0659 protein YMR090W OS=Saccharomyces cerevisiae (strain ATCC 204508 / S288c) OX=559292 GN=YMR090W PE=1 SV=1	660.163	14623.8	19201.3	4259.27	38312.5	22360.2	40023.2	28060.6	40112
900	900	sp|P38624|PSB1_YEAST	Proteasome subunit beta type-1 OS=Saccharomyces cerevisiae (strain ATCC 204508 / S288c) OX=559292 GN=PRE3 PE=1 SV=2	175038	149834	185552	106730	112634	106637	144422	84297.2	145612
901	901	sp|P35178|RRP1_YEAST	Ribosomal RNA-processing protein 1 OS=Saccharomyces cerevisiae (strain ATCC 204508 / S288c) OX=559292 GN=RRP1 PE=1 SV=2	1310.29	1119.1	9572.82	5228.75	8682.99	3128.34	10404.6	4259.47	7431.24
902	902	sp|P40008|FMP52_YEAST	Protein FMP52, mitochondrial OS=Saccharomyces cerevisiae (strain ATCC 204508 / S288c) OX=559292 GN=FMP52 PE=1 SV=1	33523.2	34164.5	37236.9	7996.48	15516.8	8865.65	8481.97	6758.74	12720.9
903	903	sp|P33338|SLA2_YEAST	Protein SLA2 OS=Saccharomyces cerevisiae (strain ATCC 204508 / S288c) OX=559292 GN=SLA2 PE=1 SV=5	117361	69021.5	95275.9	43196.1	67288.1	67128.2	55297	48713.7	92921.9
904	904	sp|P40582|GST1_YEAST	Glutathione S-transferase 1 OS=Saccharomyces cerevisiae (strain ATCC 204508 / S288c) OX=559292 GN=GTT1 PE=1 SV=1	13365.1	10535.4	16375.4	10222.1	12157	8448.54	12880.4	6730.45	13948.5
905	905	sp|P29478|SEC65_YEAST	Signal recognition particle subunit SEC65 OS=Saccharomyces cerevisiae (strain ATCC 204508 / S288c) OX=559292 GN=SEC65 PE=1 SV=1	46670.8	24208.8	2309.25	7338.42	23554	7817.44	24406.1	2641.38	17505.4
906	906	sp|P47031|IML2_YEAST	Inclusion body clearance protein IML2 OS=Saccharomyces cerevisiae (strain ATCC 204508 / S288c) OX=559292 GN=IML2 PE=1 SV=1	14621.3	25129.3	13428.2	15885	24091.7	26179.5	24415.3	12089.7	23374
907	907	sp|P08679|CISY2_YEAST	Citrate synthase, peroxisomal OS=Saccharomyces cerevisiae (strain ATCC 204508 / S288c) OX=559292 GN=CIT2 PE=1 SV=1	229499	143179	188313	30208.1	30642.9	34395.7	44924.7	6258.31	28398.3
908	908	sp|P52893|ALAM_YEAST	Probable alanine aminotransferase, mitochondrial OS=Saccharomyces cerevisiae (strain ATCC 204508 / S288c) OX=559292 GN=ALT1 PE=1 SV=1	21105.7	19712.2	22937.4	21689	38694.6	32283.9	32812.3	17569.8	19370.1
909	909	sp|Q10740|LKHA4_YEAST	Leucine aminopeptidase 2 OS=Saccharomyces cerevisiae (strain ATCC 204508 / S288c) OX=559292 GN=LAP2 PE=1 SV=1	18702.3	17863.4	13672.9	41070.2	38549.1	45022.8	51915.6	27838.1	37770.8
910	910	sp|P32178|CHMU_YEAST	Chorismate mutase OS=Saccharomyces cerevisiae (strain ATCC 204508 / S288c) OX=559292 GN=ARO7 PE=1 SV=1	97683.6	63470.5	67236.1	35209.7	54998.7	50631.5	44158.4	13533.7	38884.1
911	911	sp|P53189|SCW11_YEAST	Probable family 17 glucosidase SCW11 OS=Saccharomyces cerevisiae (strain ATCC 204508 / S288c) OX=559292 GN=SCW11 PE=1 SV=1	1621.97	511.734	1273.35	205.995	1197.75	580.503	386.664	1220.89	2991.81
912	912	sp|Q03088|SVL3_YEAST	Styryl dye vacuolar localization protein 3 OS=Saccharomyces cerevisiae (strain ATCC 204508 / S288c) OX=559292 GN=SVL3 PE=1 SV=1	18940.7	8882.01	27236.2	13845.4	12386.8	995.041	948.217	5644.01	10414.1
913	913	sp|P40422|RPAB4_YEAST	DNA-directed RNA polymerases I, II, and III subunit RPABC4 OS=Saccharomyces cerevisiae (strain ATCC 204508 / S288c) OX=559292 GN=RPC10 PE=1 SV=1	61388.7	50814.9	61015.2	26329.4	29876.5	32202.2	35820.6	21304.3	36716.8
914	914	sp|P18408|MET16_YEAST	Phosphoadenosine phosphosulfate reductase OS=Saccharomyces cerevisiae (strain ATCC 204508 / S288c) OX=559292 GN=MET16 PE=1 SV=2	8023.36	42562.3	40048.9	18411.8	39027	22725.3	2495.77	711.958	23948.9
915	915	sp|P01123|YPT1_YEAST	GTP-binding protein YPT1 OS=Saccharomyces cerevisiae (strain ATCC 204508 / S288c) OX=559292 GN=YPT1 PE=1 SV=2	1.31902e+06	700298	1.11877e+06	827480	671358	614675	1.18496e+06	893402	1.53949e+06
916	916	sp|B5VG60|TRM82_YEAS6	tRNA (guanine-N(7)-)-methyltransferase non-catalytic subunit TRM82 OS=Saccharomyces cerevisiae (strain AWRI1631) OX=545124 GN=TRM82 PE=3 SV=1	66466.2	45375.6	54221	19802.4	21214.6	21167.8	30288.3	15396	14636.5
917	917	sp|P53163|MNP1_YEAST	54S ribosomal protein L12, mitochondrial OS=Saccharomyces cerevisiae (strain ATCC 204508 / S288c) OX=559292 GN=MNP1 PE=1 SV=1	35375.8	29365.4	44340.1	16375.2	19899.3	597.935	36210.9	11148.2	22488.7
918	918	sp|P43586|LOC1_YEAST	60S ribosomal subunit assembly/export protein LOC1 OS=Saccharomyces cerevisiae (strain ATCC 204508 / S288c) OX=559292 GN=LOC1 PE=1 SV=1	21906.5	19114.6	24641.8	21500.6	24475.2	19435.1	22252.9	7483.72	14805.4
919	919	sp|P43123|UAP1_YEAST	UDP-N-acetylglucosamine pyrophosphorylase OS=Saccharomyces cerevisiae (strain ATCC 204508 / S288c) OX=559292 GN=QRI1 PE=1 SV=1	47518.2	34311	42857.7	16274.9	43297.2	33711.8	35023.9	24695.3	32447.4
920	920	sp|P35189|TAF14_YEAST	Transcription initiation factor TFIID subunit 14 OS=Saccharomyces cerevisiae (strain ATCC 204508 / S288c) OX=559292 GN=TAF14 PE=1 SV=1	96479.8	81641.6	92409.5	51640.6	39294.3	2420.97	95722.7	54333.8	112314
921	921	sp|Q96VH4|HBN1_YEAST	Putative nitroreductase HBN1 OS=Saccharomyces cerevisiae (strain ATCC 204508 / S288c) OX=559292 GN=HBN1 PE=1 SV=1	51325	32735.8	38622.7	10824.1	19043.3	3877.23	65782.1	26420.4	49774.8
922	922	sp|P15565|TRM1_YEAST	tRNA (guanine(26)-N(2))-dimethyltransferase, mitochondrial OS=Saccharomyces cerevisiae (strain ATCC 204508 / S288c) OX=559292 GN=TRM1 PE=1 SV=1	17590.8	12117.8	13093.8	4670.66	7453.75	5245.98	8530.7	1838.75	1660.32
923	923	sp|Q08951|AP3D_YEAST	AP-3 complex subunit delta OS=Saccharomyces cerevisiae (strain ATCC 204508 / S288c) OX=559292 GN=APL5 PE=1 SV=1	28618.1	15334.9	21575.7	9263.35	19845.1	19593.7	21566.8	11888.4	16826
924	924	sp|P33327|DHE2_YEAST	NAD-specific glutamate dehydrogenase OS=Saccharomyces cerevisiae (strain ATCC 204508 / S288c) OX=559292 GN=GDH2 PE=1 SV=1	4606.83	1949.34	3870.59	2688.22	11086.9	9153.28	6607.54	2750.32	1618.45
925	925	sp|P25045|LCB1_YEAST	Serine palmitoyltransferase 1 OS=Saccharomyces cerevisiae (strain ATCC 204508 / S288c) OX=559292 GN=LCB1 PE=1 SV=2	98036	4656.88	81730.5	39859.2	47335.6	44123.5	65809.8	33688.7	52444
926	926	sp|P40518|ARPC5_YEAST	Actin-related protein 2/3 complex subunit 5 OS=Saccharomyces cerevisiae (strain ATCC 204508 / S288c) OX=559292 GN=ARC15 PE=1 SV=1	30359.3	25890.1	48541.3	25912.4	34309.1	25573.3	62276.2	20733.4	30917.2
927	927	sp|Q04120|TSA2_YEAST	Peroxiredoxin TSA2 OS=Saccharomyces cerevisiae (strain ATCC 204508 / S288c) OX=559292 GN=TSA2 PE=1 SV=3	2984.03	6867.67	2038.19	40164.1	41536	48356.9	71746	47674.3	82893.9
928	928	sp|P32939|YPT7_YEAST	Ypt/Rab-type GTPase YPT7 OS=Saccharomyces cerevisiae (strain ATCC 204508 / S288c) OX=559292 GN=YPT7 PE=1 SV=1	74814.7	44957.7	58712.6	62462.1	51707.5	75265.3	73118.9	35315.8	50167.2
929	929	sp|P38288|TOS1_YEAST	Protein TOS1 OS=Saccharomyces cerevisiae (strain ATCC 204508 / S288c) OX=559292 GN=TOS1 PE=1 SV=1	2262.78	982.849	7422.05	2989.71	2307.2	1084.27	5105.45	3055.37	4264.93
930	930	sp|P32381|ARP2_YEAST	Actin-related protein 2 OS=Saccharomyces cerevisiae (strain ATCC 204508 / S288c) OX=559292 GN=ARP2 PE=1 SV=1	34496.7	16628.7	29747.2	21614.8	42047.6	32253	36774.2	20820.9	30602
931	931	sp|P47068|BBC1_YEAST	Myosin tail region-interacting protein MTI1 OS=Saccharomyces cerevisiae (strain ATCC 204508 / S288c) OX=559292 GN=BBC1 PE=1 SV=2	4016.49	7546.28	4829.37	11324.8	12536.7	11397	11809.4	12020.5	5973.1
932	932	sp|P36114|YKR18_YEAST	IML2-like protein YKR018C OS=Saccharomyces cerevisiae (strain ATCC 204508 / S288c) OX=559292 GN=YKR018C PE=1 SV=1	60057.7	47525.1	67750.7	61527.5	70857.3	55636.7	58567.1	38286.9	60613.3
933	933	sp|P38805|RPF1_YEAST	Ribosome production factor 1 OS=Saccharomyces cerevisiae (strain ATCC 204508 / S288c) OX=559292 GN=RPF1 PE=1 SV=1	84175.1	43174.6	76384.4	31070.7	11360.5	22010.7	45084.6	19874.5	23063.7
934	934	sp|P11938|RAP1_YEAST	DNA-binding protein RAP1 OS=Saccharomyces cerevisiae (strain ATCC 204508 / S288c) OX=559292 GN=RAP1 PE=1 SV=2	42442	16670.9	51766.2	19237.4	31257.8	17964.6	36032.2	6819.82	21539.6
935	935	sp|P81605|DCD_HUMAN	Dermcidin OS=Homo sapiens OX=9606 GN=DCD PE=1 SV=2	4479.21	14813.5	6538.31	9301.98	1614.08	19508.6	25284.8	1417.97	17044.2
936	936	sp|P33324|YKJ1_YEAST	CRAL-TRIO domain-containing protein YKL091C OS=Saccharomyces cerevisiae (strain ATCC 204508 / S288c) OX=559292 GN=YKL091C PE=1 SV=2	16442.9	7720.11	8816.75	4781.32	2875.73	8959.07	12674	5367.48	15153.7
937	937	sp|P40086|COX15_YEAST	Cytochrome c oxidase assembly protein COX15 OS=Saccharomyces cerevisiae (strain ATCC 204508 / S288c) OX=559292 GN=COX15 PE=3 SV=1	82946.1	96492.7	98518.3	2625.5	26696.1	37745.3	86232.6	58397	81207.9
938	938	sp|P36152|DRE2_YEAST	Fe-S cluster assembly protein DRE2 OS=Saccharomyces cerevisiae (strain ATCC 204508 / S288c) OX=559292 GN=DRE2 PE=1 SV=1	91539.6	55882.8	62496.4	13202.2	12437.9	10530	18295.9	8813.3	20378.3
939	939	sp|Q9XSI3|RL10_BOVIN	60S ribosomal protein L10 OS=Bos taurus OX=9913 GN=RPL10 PE=2 SV=4	18401.6	6802.25	7707.3	612.186	4148.8	6411.56	15116	6977.71	10865.1
940	940	sp|P53066|YGZ2_YEAST	Ankyrin repeat-containing protein YGL242C OS=Saccharomyces cerevisiae (strain ATCC 204508 / S288c) OX=559292 GN=YGL242C PE=1 SV=1	2205.69	3908.74	3566.5	1760.83	1707.58	958.146	2827.41	1396.89	3444.18
941	941	sp|P23337|GYS1_YEAST	Glycogen [starch] synthase isoform 1 OS=Saccharomyces cerevisiae (strain ATCC 204508 / S288c) OX=559292 GN=GSY1 PE=1 SV=3	15515	22231.7	7980.69	13882.3	28435.7	26096.7	44129.9	8738.52	22673.8
942	942	sp|P34220|YBF5_YEAST	Deoxyribonuclease Tat-D OS=Saccharomyces cerevisiae (strain ATCC 204508 / S288c) OX=559292 GN=YBL055C PE=1 SV=1	10177.5	1748.5	1003.87	7613.18	9298.4	9170.63	8097.73	1797.39	1718.16
943	943	sp|P32767|KA122_YEAST	Importin beta-like protein KAP122 OS=Saccharomyces cerevisiae (strain ATCC 204508 / S288c) OX=559292 GN=KAP122 PE=1 SV=1	12004.7	20158.8	42836.8	5997.79	27581.4	27732.1	24723.7	14261.6	22434.9
944	944	sp|Q9Z204|HNRPC_MOUSE	Heterogeneous nuclear ribonucleoproteins C1/C2 OS=Mus musculus OX=10090 GN=Hnrnpc PE=1 SV=1	2317.35	14499.1	4327.52	3206.37	3388.21	1453.06	5303.46	2349.83	3931.41
945	945	sp|Q05775|EIF3J_YEAST	Eukaryotic translation initiation factor 3 subunit J OS=Saccharomyces cerevisiae (strain ATCC 204508 / S288c) OX=559292 GN=HCR1 PE=1 SV=1	94110.1	72335.8	105188	38815.5	16632.3	44891.8	64438	32997	45906.6
946	946	sp|P53043|PPT1_YEAST	Serine/threonine-protein phosphatase T OS=Saccharomyces cerevisiae (strain ATCC 204508 / S288c) OX=559292 GN=PPT1 PE=1 SV=1	161239	115616	198810	65051.2	82251	72925	94043.6	55772.7	95601.9
947	947	sp|P36024|SIS2_YEAST	Phosphopantothenoylcysteine decarboxylase subunit SIS2 OS=Saccharomyces cerevisiae (strain ATCC 204508 / S288c) OX=559292 GN=SIS2 PE=1 SV=1	32664.4	24370.4	39107.4	8578.49	34006.2	23953.5	34399.3	15067.4	32074.9
948	948	sp|P32897|TIM23_YEAST	Mitochondrial import inner membrane translocase subunit TIM23 OS=Saccharomyces cerevisiae (strain ATCC 204508 / S288c) OX=559292 GN=TIM23 PE=1 SV=1	20436.7	12380.7	25012.2	2308.4	9885.43	19043.1	12990.6	9979.54	15284.8
949	949	sp|P38251|RFC5_YEAST	Replication factor C subunit 5 OS=Saccharomyces cerevisiae (strain ATCC 204508 / S288c) OX=559292 GN=RFC5 PE=1 SV=1	25847.2	10921.4	19352	5199.02	12171.6	10972.5	12104.4	4395.78	9647.45
950	950	sp|P39993|GEA2_YEAST	ARF guanine-nucleotide exchange factor 2 OS=Saccharomyces cerevisiae (strain ATCC 204508 / S288c) OX=559292 GN=GEA2 PE=1 SV=1	24248	10692.3	19168.5	9264.24	14423.8	10327.9	18783	6690.85	16357.4
951	951	sp|P34087|RPB7_YEAST	DNA-directed RNA polymerase II subunit RPB7 OS=Saccharomyces cerevisiae (strain ATCC 204508 / S288c) OX=559292 GN=RPB7 PE=1 SV=1	34705.2	22006.5	28565.2	15972.6	18958.1	19934.7	23669.9	16412.5	23198.5
952	952	sp|P46971|PMT4_YEAST	Dolichyl-phosphate-mannose--protein mannosyltransferase 4 OS=Saccharomyces cerevisiae (strain ATCC 204508 / S288c) OX=559292 GN=PMT4 PE=1 SV=1	58352.5	34555.4	31417.3	25454.9	38845.5	8292.79	39251.2	7404.8	22653.9
953	953	sp|Q06107|YP114_YEAST	Uncharacterized TLC domain-containing protein YPR114W OS=Saccharomyces cerevisiae (strain ATCC 204508 / S288c) OX=559292 GN=YPR114W PE=1 SV=1	4381.02	14497.3	16453	15941.9	20158.8	18583.9	18934	12304.4	24239.9
954	954	sp|P39926|SSO2_YEAST	Protein SSO2 OS=Saccharomyces cerevisiae (strain ATCC 204508 / S288c) OX=559292 GN=SSO2 PE=1 SV=2	44918.5	32886.4	47398.6	40700	41523.2	41729.4	27734.9	18091.7	26132
955	955	sp|Q12387|NAA25_YEAST	N-terminal acetyltransferase B complex subunit MDM20 OS=Saccharomyces cerevisiae (strain ATCC 204508 / S288c) OX=559292 GN=MDM20 PE=1 SV=1	30314.8	20185.3	30824.8	16048.6	8475.39	10939.6	20751.1	15752.7	14529.7
956	956	sp|P27466|KCC1_YEAST	Calcium/calmodulin-dependent protein kinase I OS=Saccharomyces cerevisiae (strain ATCC 204508 / S288c) OX=559292 GN=CMK1 PE=1 SV=2	6362.95	5048.76	3440.68	19365.3	24779	19656.5	18553.3	10960.3	23997.2
957	957	sp|P53040|TAF6_YEAST	Transcription initiation factor TFIID subunit 6 OS=Saccharomyces cerevisiae (strain ATCC 204508 / S288c) OX=559292 GN=TAF6 PE=1 SV=1	29158.7	25886	20594.8	26577.2	34140.6	17001.3	32771.4	10250.2	23970.8
958	958	sp|Q07688|YPD1_YEAST	Phosphorelay intermediate protein YPD1 OS=Saccharomyces cerevisiae (strain ATCC 204508 / S288c) OX=559292 GN=YPD1 PE=1 SV=1	53420.1	41851.6	71579	51213.5	53097.8	47794.2	71461.6	35518.7	59035
959	959	sp|P34077|NIC96_YEAST	Nucleoporin NIC96 OS=Saccharomyces cerevisiae (strain ATCC 204508 / S288c) OX=559292 GN=NIC96 PE=1 SV=2	62431.3	52105.9	67703.9	40598.7	36957.9	11999.7	57242	45542.9	38426.7
960	960	sp|A6ZSX1|RRP3_YEAS7	ATP-dependent rRNA helicase RRP3 OS=Saccharomyces cerevisiae (strain YJM789) OX=307796 GN=RRP3 PE=3 SV=1	75123.3	37445.9	56599.1	14700.1	9948.43	12667.5	28094.7	7624.17	3299.55
961	961	sp|Q12154|GET3_YEAST	ATPase GET3 OS=Saccharomyces cerevisiae (strain ATCC 204508 / S288c) OX=559292 GN=GET3 PE=1 SV=1	32881.4	1082.76	31356.1	4265.53	23828.6	30483.9	45464	14834.7	28366.3
962	962	sp|P32775|GLGB_YEAST	1,4-alpha-glucan-branching enzyme OS=Saccharomyces cerevisiae (strain ATCC 204508 / S288c) OX=559292 GN=GLC3 PE=1 SV=2	23487.5	22999.9	17173.8	52595.8	68625.8	54065.1	54304.1	33989.2	37208.3
963	963	sp|Q02201|OSH6_YEAST	Oxysterol-binding protein homolog 6 OS=Saccharomyces cerevisiae (strain ATCC 204508 / S288c) OX=559292 GN=OSH6 PE=1 SV=1	36128.2	8864.81	30297	37941.5	25280	37622.4	60490.4	34004	48313.7
964	964	sp|Q12285|MDY2_YEAST	Ubiquitin-like protein MDY2 OS=Saccharomyces cerevisiae (strain ATCC 204508 / S288c) OX=559292 GN=MDY2 PE=1 SV=1	24446.5	21784.9	31673.3	31412.2	32328.3	27346.1	23316.3	4681.73	14936.4
965	965	sp|P28834|IDH1_YEAST	Isocitrate dehydrogenase [NAD] subunit 1, mitochondrial OS=Saccharomyces cerevisiae (strain ATCC 204508 / S288c) OX=559292 GN=IDH1 PE=1 SV=2	77659.6	61343.6	76469.1	55202.5	109920	98797.9	69759.7	37256.6	65668.5
966	966	sp|P05738|RL9A_YEAST	60S ribosomal protein L9-A OS=Saccharomyces cerevisiae (strain ATCC 204508 / S288c) OX=559292 GN=RPL9A PE=1 SV=2	69590.2	51193.6	49871.2	22994	16308.8	41864.5	33353.8	17612.1	11736.8
967	967	sp|P04650|RL39_YEAST	60S ribosomal protein L39 OS=Saccharomyces cerevisiae (strain ATCC 204508 / S288c) OX=559292 GN=RPL39 PE=1 SV=3	283339	256897	283135	811428	1.09669e+06	848646	874759	442112	706157
968	968	sp|Q06523|YP148_YEAST	Uncharacterized protein YPR148C OS=Saccharomyces cerevisiae (strain ATCC 204508 / S288c) OX=559292 GN=YPR148C PE=1 SV=1	23858.4	21361.5	40006.6	13623.1	33675	21200	25576	8600.78	19434.4
969	969	sp|P38930|CSK2C_YEAST	Casein kinase II subunit beta' OS=Saccharomyces cerevisiae (strain ATCC 204508 / S288c) OX=559292 GN=CKB2 PE=1 SV=1	16914.8	14463.4	16771	10655.2	12543.7	12893.2	15775.8	12334.7	13655.1
970	970	sp|P38144|ISW1_YEAST	ISWI chromatin-remodeling complex ATPase ISW1 OS=Saccharomyces cerevisiae (strain ATCC 204508 / S288c) OX=559292 GN=ISW1 PE=1 SV=2	56690.7	43543.2	48034.9	26245.6	35008.3	28621.6	29442.7	14452.6	32760.4
971	971	sp|P38903|2A5D_YEAST	Serine/threonine-protein phosphatase 2A 56 kDa regulatory subunit delta isoform OS=Saccharomyces cerevisiae (strain ATCC 204508 / S288c) OX=559292 GN=RTS1 PE=1 SV=2	26447.7	19382	26423.6	22316.4	23527.1	25331.9	30165.3	16291.7	35395.6
972	972	sp|Q06489|MTNA_YEAST	Methylthioribose-1-phosphate isomerase OS=Saccharomyces cerevisiae (strain ATCC 204508 / S288c) OX=559292 GN=MRI1 PE=1 SV=1	87564.4	10356	59778.3	11318.3	38798.4	41340.7	9602	21534.4	36302.6
973	973	sp|P29295|HRR25_YEAST	Casein kinase I homolog HRR25 OS=Saccharomyces cerevisiae (strain ATCC 204508 / S288c) OX=559292 GN=HRR25 PE=1 SV=1	92205.3	57783	72800.9	41705.3	62685.7	62834.1	77702.1	37530.2	51290
974	974	sp|P32485|HOG1_YEAST	Mitogen-activated protein kinase HOG1 OS=Saccharomyces cerevisiae (strain ATCC 204508 / S288c) OX=559292 GN=HOG1 PE=1 SV=2	266178	79614.5	223760	158703	169812	178477	167612	15181.8	193706
975	975	sp|Q01080|RPA49_YEAST	DNA-directed RNA polymerase I subunit RPA49 OS=Saccharomyces cerevisiae (strain ATCC 204508 / S288c) OX=559292 GN=RPA49 PE=1 SV=2	87962.9	33741.1	74077.3	20419.4	42453.6	36099.7	43263.4	14939.2	28231.9
976	976	sp|P36000|AP1B1_YEAST	AP-1 complex subunit beta-1 OS=Saccharomyces cerevisiae (strain ATCC 204508 / S288c) OX=559292 GN=APL2 PE=1 SV=1	28153.2	3072.71	19189.7	11304.1	26884.8	1792.39	24914.3	11779.7	2967.01
977	977	sp|Q08822|ETFD_YEAST	Probable electron transfer flavoprotein-ubiquinone oxidoreductase, mitochondrial OS=Saccharomyces cerevisiae (strain ATCC 204508 / S288c) OX=559292 GN=CIR2 PE=1 SV=1	54615.7	18225.5	41349.7	4081.27	7081.39	6447.24	36223.3	20722	6760.34
978	978	sp|P38787|PANE_YEAST	2-dehydropantoate 2-reductase OS=Saccharomyces cerevisiae (strain ATCC 204508 / S288c) OX=559292 GN=PAN5 PE=1 SV=1	78505.5	34539.2	62414.5	28783.7	37430.3	34380.5	54058.4	26650.4	46158.7
979	979	sp|P32521|PAN1_YEAST	Actin cytoskeleton-regulatory complex protein PAN1 OS=Saccharomyces cerevisiae (strain ATCC 204508 / S288c) OX=559292 GN=PAN1 PE=1 SV=2	9444.27	3060.5	7722.13	2207.1	9415.14	3795.25	5560.54	2209.06	5757.72
980	980	sp|P38910|CH10_YEAST	10 kDa heat shock protein, mitochondrial OS=Saccharomyces cerevisiae (strain ATCC 204508 / S288c) OX=559292 GN=HSP10 PE=1 SV=1	71573.3	37425.8	61811.5	32640.5	37218.7	36135.6	50186.2	23066.2	31792.9
981	981	sp|Q9HF56|CDC42_ASHGO	Cell division control protein 42 OS=Ashbya gossypii (strain ATCC 10895 / CBS 109.51 / FGSC 9923 / NRRL Y-1056) OX=284811 GN=CDC42 PE=3 SV=1	55140	46334.1	53433.6	21222.7	23451.6	27411.7	23286.5	17212.7	21041.9
982	982	sp|P32474|EUG1_YEAST	Protein disulfide-isomerase EUG1 OS=Saccharomyces cerevisiae (strain ATCC 204508 / S288c) OX=559292 GN=EUG1 PE=1 SV=1	13554.6	5424.42	32341.5	55599.8	54833.1	61402.7	87581.4	56907	85995.6
983	983	sp|P46970|NMD5_YEAST	Nonsense-mediated mRNA decay protein 5 OS=Saccharomyces cerevisiae (strain ATCC 204508 / S288c) OX=559292 GN=NMD5 PE=1 SV=2	16852.8	4405.18	17174.8	6443.82	13203.1	8061.53	16150.1	1449.4	9816.09
984	984	sp|Q06440|CORO_YEAST	Coronin-like protein OS=Saccharomyces cerevisiae (strain ATCC 204508 / S288c) OX=559292 GN=CRN1 PE=1 SV=1	4121.72	5163.81	4581.18	1802.81	3656.93	3934.98	4334.92	3094.5	281.07
985	985	sp|P38921|PET8_YEAST	Putative mitochondrial carrier protein PET8 OS=Saccharomyces cerevisiae (strain ATCC 204508 / S288c) OX=559292 GN=PET8 PE=1 SV=1	31216.2	1611.16	21597	5082.81	20112	2067.99	20900.8	2347.09	17750.5
986	986	sp|P32564|SCM4_YEAST	Protein SCM4 OS=Saccharomyces cerevisiae (strain ATCC 204508 / S288c) OX=559292 GN=SCM4 PE=1 SV=1	39142.8	39356.3	44671.9	52140.5	41872.3	53045.5	86669.1	53557.5	90377.9
987	987	sp|Q99257|MEX67_YEAST	mRNA export factor MEX67 OS=Saccharomyces cerevisiae (strain ATCC 204508 / S288c) OX=559292 GN=MEX67 PE=1 SV=1	25201.8	11921.8	1866.33	13108.4	2112.74	1695.77	1686.17	12235.7	8817.61
988	988	sp|P40107|GMT1_YEAST	GDP-mannose transporter 1 OS=Saccharomyces cerevisiae (strain ATCC 204508 / S288c) OX=559292 GN=VRG4 PE=1 SV=1	60540.1	19671.2	36063	12425.7	31868.5	22533.3	47674.3	17856.5	31074.6
989	989	sp|P32353|ERG3_YEAST	Delta(7)-sterol 5(6)-desaturase OS=Saccharomyces cerevisiae (strain ATCC 204508 / S288c) OX=559292 GN=ERG3 PE=1 SV=1	945.665	2436.38	3631.28	432.975	107210	110835	53037.3	60727.1	28028.6
990	990	sp|Q08687|TMA16_YEAST	Translation machinery-associated protein 16 OS=Saccharomyces cerevisiae (strain ATCC 204508 / S288c) OX=559292 GN=TMA16 PE=1 SV=2	30111	26864.6	30878.1	16325.8	14153.4	21687.9	21573.6	13100.2	13980.7
991	991	sp|Q06497|ANT1_YEAST	Peroxisomal adenine nucleotide transporter 1 OS=Saccharomyces cerevisiae (strain ATCC 204508 / S288c) OX=559292 GN=ANT1 PE=1 SV=1	10726.6	3278	4846.39	5401.69	7195.75	8550.62	6726.5	4391.77	5375.05
992	992	sp|O13563|RPN13_YEAST	26S proteasome regulatory subunit RPN13 OS=Saccharomyces cerevisiae (strain ATCC 204508 / S288c) OX=559292 GN=RPN13 PE=1 SV=1	63711.4	42424.5	59191.3	46144.6	42073.8	41612.5	52738.1	28058.5	44006.4
993	993	sp|P38281|APD1_YEAST	Actin patches distal protein 1 OS=Saccharomyces cerevisiae (strain ATCC 204508 / S288c) OX=559292 GN=APD1 PE=1 SV=1	7251.94	3107.28	3758.27	3993.37	7435.8	2081.53	864.93	416.343	6611.47
994	994	sp|P36018|YPT52_YEAST	GTP-binding protein YPT52 OS=Saccharomyces cerevisiae (strain ATCC 204508 / S288c) OX=559292 GN=YPT52 PE=1 SV=1	158994	112514	150192	71394.1	90548.2	95430.1	125759	67028.3	107227
995	995	sp|P39929|SNF7_YEAST	Vacuolar-sorting protein SNF7 OS=Saccharomyces cerevisiae (strain ATCC 204508 / S288c) OX=559292 GN=SNF7 PE=1 SV=1	7328.45	4631.52	6982.92	6831.88	4638.89	5135.43	5586.36	4058.2	7207.29
996	996	sp|P47017|LSM1_YEAST	Sm-like protein LSm1 OS=Saccharomyces cerevisiae (strain ATCC 204508 / S288c) OX=559292 GN=LSM1 PE=1 SV=1	20019	4276.16	8228.78	6249.84	1298.07	12088.1	11117.9	1325.14	8277.37
997	997	sp|P46985|MNN11_YEAST	Probable alpha-1,6-mannosyltransferase MNN11 OS=Saccharomyces cerevisiae (strain ATCC 204508 / S288c) OX=559292 GN=MNN11 PE=1 SV=2	34210.1	18349.5	33197.7	899.413	14684.7	18803.5	15859.4	5250.69	10834.5
998	998	sp|P32602|SEC17_YEAST	Alpha-soluble NSF attachment protein OS=Saccharomyces cerevisiae (strain ATCC 204508 / S288c) OX=559292 GN=SEC17 PE=1 SV=4	2265.32	8624.6	9728.24	8621.85	9759.35	1417.58	9862.42	1550.25	3233.24
999	999	sp|Q06705|CSR1_YEAST	Phosphatidylinositol transfer protein CSR1 OS=Saccharomyces cerevisiae (strain ATCC 204508 / S288c) OX=559292 GN=CSR1 PE=1 SV=1	18798.1	10744.5	10115.6	18260.8	30410.3	15451.1	35626.6	14082.1	24075.7
1000	1000	sp|P38698|PPX1_YEAST	Exopolyphosphatase OS=Saccharomyces cerevisiae (strain ATCC 204508 / S288c) OX=559292 GN=PPX1 PE=1 SV=1	13285	12906.1	13870.8	5825.04	8782.12	6453.52	10316.7	1153.32	2812.85
1001	1001	sp|P09032|EI2BG_YEAST	Translation initiation factor eIF-2B subunit gamma OS=Saccharomyces cerevisiae (strain ATCC 204508 / S288c) OX=559292 GN=GCD1 PE=1 SV=3	38420.4	19273.3	25528.4	1556.58	1140.03	15160.7	18480.8	7354.95	5638.44
1002	1002	sp|P20449|DBP5_YEAST	ATP-dependent RNA helicase DBP5 OS=Saccharomyces cerevisiae (strain ATCC 204508 / S288c) OX=559292 GN=DBP5 PE=1 SV=2	34657.7	23592.1	31937.4	9141.66	17008	26176.7	13021.8	16418.8	12111.3
1003	1003	sp|Q08096|RCL1_YEAST	RNA 3'-terminal phosphate cyclase-like protein OS=Saccharomyces cerevisiae (strain ATCC 204508 / S288c) OX=559292 GN=RCL1 PE=1 SV=1	39288.8	21233.3	44332.4	27540.5	32181.8	1620.52	36669.3	21644.2	23146.8
1004	1004	sp|P25340|ERG4_YEAST	Delta(24(24(1)))-sterol reductase OS=Saccharomyces cerevisiae (strain ATCC 204508 / S288c) OX=559292 GN=ERG4 PE=1 SV=2	159789	51511.4	110136	76818.4	139433	121414	126371	56343.6	71588.2
1005	1005	sp|P07143|CY1_YEAST	Cytochrome c1, heme protein, mitochondrial OS=Saccharomyces cerevisiae (strain ATCC 204508 / S288c) OX=559292 GN=CYT1 PE=1 SV=1	18422.9	13764.6	16972.8	6133.26	1805.96	8839.84	1324.05	608.347	2959.61
1006	1006	sp|P47039|BNA3_YEAST	Probable kynurenine--oxoglutarate transaminase BNA3 OS=Saccharomyces cerevisiae (strain ATCC 204508 / S288c) OX=559292 GN=BNA3 PE=1 SV=1	160662	33014.5	60778.7	48323.2	61758.5	62845	56866.9	43931.9	62780.3
1007	1007	sp|P10622|RLA3_YEAST	60S acidic ribosomal protein P1-beta OS=Saccharomyces cerevisiae (strain ATCC 204508 / S288c) OX=559292 GN=RPP1B PE=1 SV=3	2026.87	7756.4	20516.8	5286.26	7042.42	6216.79	8770.31	3782.69	17552.5
1008	1008	sp|P25567|SRO9_YEAST	RNA-binding protein SRO9 OS=Saccharomyces cerevisiae (strain ATCC 204508 / S288c) OX=559292 GN=SRO9 PE=1 SV=2	588535	369835	528523	204614	286170	236705	369150	177181	248961
1009	1009	sp|Q02969|PEX25_YEAST	Peroxisomal membrane protein PEX25 OS=Saccharomyces cerevisiae (strain ATCC 204508 / S288c) OX=559292 GN=PEX25 PE=1 SV=1	118221	43566.4	77661.1	53972.6	55083.7	52439.4	104885	45786.2	53637.9
1010	1010	sp|Q12133|SPC3_YEAST	Signal peptidase complex subunit SPC3 OS=Saccharomyces cerevisiae (strain ATCC 204508 / S288c) OX=559292 GN=SPC3 PE=1 SV=1	17508	6163.96	9104.42	2975.01	14500.9	5942.86	1772.27	3255.65	5576.45
1011	1011	sp|P39960|BEM2_YEAST	GTPase-activating protein BEM2/IPL2 OS=Saccharomyces cerevisiae (strain ATCC 204508 / S288c) OX=559292 GN=BEM2 PE=1 SV=1	8808.76	17190.1	10750.3	10128.1	15135.2	9538.42	10314.2	7583.59	16177.3
1012	1012	sp|P38795|NADE_YEAST	Glutamine-dependent NAD(+) synthetase OS=Saccharomyces cerevisiae (strain ATCC 204508 / S288c) OX=559292 GN=QNS1 PE=1 SV=1	18271.5	537.678	11172.3	4010.42	534.8	5461.77	4729.82	3431.02	4055.35
1013	1013	sp|P53073|EMC4_YEAST	ER membrane protein complex subunit 4 OS=Saccharomyces cerevisiae (strain ATCC 204508 / S288c) OX=559292 GN=EMC4 PE=1 SV=1	8229.43	3576.34	8277.61	7684.45	10211.5	8931.05	468.258	7317.72	10969.4
1014	1014	sp|P40015|ISC1_YEAST	Inositol phosphosphingolipids phospholipase C OS=Saccharomyces cerevisiae (strain ATCC 204508 / S288c) OX=559292 GN=ISC1 PE=1 SV=1	14500.3	10082	9476.78	17046.8	26253.4	14953.9	19321.1	12777.4	21012
1015	1015	sp|Q07915|RLP24_YEAST	Ribosome biogenesis protein RLP24 OS=Saccharomyces cerevisiae (strain ATCC 204508 / S288c) OX=559292 GN=RLP24 PE=1 SV=1	201809	137813	173352	86651.5	100080	81318.5	68433.2	42861.1	45907.4
1016	1016	sp|Q12009|TRMB_YEAST	tRNA (guanine-N(7)-)-methyltransferase OS=Saccharomyces cerevisiae (strain ATCC 204508 / S288c) OX=559292 GN=TRM8 PE=1 SV=1	15012.7	11377.4	17571.9	8629.9	13199.4	3390.15	16853.5	4835.33	10774.6
1017	1017	sp|P41814|TRM6_YEAST	tRNA (adenine(58)-N(1))-methyltransferase non-catalytic subunit TRM6 OS=Saccharomyces cerevisiae (strain ATCC 204508 / S288c) OX=559292 GN=GCD10 PE=1 SV=1	18008.5	8989.3	10945.6	6748.92	14729.6	10422.2	1131.23	2754.48	13648.5
1018	1018	sp|P38627|URA8_YEAST	CTP synthase 2 OS=Saccharomyces cerevisiae (strain ATCC 204508 / S288c) OX=559292 GN=URA8 PE=1 SV=4	12057.5	15953	2143.65	31310.8	30889.2	31786.7	39486.4	15557.7	51241.5
1019	1019	sp|P36009|DHR2_YEAST	Probable ATP-dependent RNA helicase DHR2 OS=Saccharomyces cerevisiae (strain ATCC 204508 / S288c) OX=559292 GN=DHR2 PE=1 SV=1	11925.9	3837.78	9228.76	2783.57	7602.75	3883.79	6462.16	1343.55	2274.29
1020	1020	sp|P36147|PAM17_YEAST	Presequence translocated-associated motor subunit PAM17, mitochondrial OS=Saccharomyces cerevisiae (strain ATCC 204508 / S288c) OX=559292 GN=PAM17 PE=1 SV=1	52438	35338.5	53432.3	32349.1	37736.2	38382.1	40300.4	30788.3	50639.9
1021	1021	sp|P22517|KCC2_YEAST	Calcium/calmodulin-dependent protein kinase II OS=Saccharomyces cerevisiae (strain ATCC 204508 / S288c) OX=559292 GN=CMK2 PE=1 SV=2	149983	97121.6	127105	61582.3	72521.2	32529.3	101351	60523.2	101088
1022	1022	sp|Q00711|SDHA_YEAST	Succinate dehydrogenase [ubiquinone] flavoprotein subunit, mitochondrial OS=Saccharomyces cerevisiae (strain ATCC 204508 / S288c) OX=559292 GN=SDH1 PE=1 SV=1	23597	12046.4	21285.2	8728.02	14438.5	17181.6	21194.1	8408.75	8016.7
1023	1023	sp|P30771|NAM7_YEAST	ATP-dependent helicase NAM7 OS=Saccharomyces cerevisiae (strain ATCC 204508 / S288c) OX=559292 GN=NAM7 PE=1 SV=1	15092.5	16604.3	19564.8	13609.3	7091.52	12543.7	18275.5	11868.2	17762.3
1024	1024	sp|P32458|CDC11_YEAST	Cell division control protein 11 OS=Saccharomyces cerevisiae (strain ATCC 204508 / S288c) OX=559292 GN=CDC11 PE=1 SV=1	27508.9	19334.7	20508.9	12913.4	13832.2	11851.4	16730	10032.9	9660.73
1025	1025	sp|P51601|GCH1_YEAST	GTP cyclohydrolase 1 OS=Saccharomyces cerevisiae (strain ATCC 204508 / S288c) OX=559292 GN=FOL2 PE=1 SV=1	62344.8	39932.6	45949.3	24377	23102	28103	40194.8	29511.1	1807.64
1026	1026	sp|P33331|NTF2_YEAST	Nuclear transport factor 2 OS=Saccharomyces cerevisiae (strain ATCC 204508 / S288c) OX=559292 GN=NTF2 PE=1 SV=2	103383	66674.8	99847.5	12676.5	12631.7	2995.55	10436.6	12129	20926.8
1027	1027	sp|P32787|MG101_YEAST	Mitochondrial genome maintenance protein MGM101 OS=Saccharomyces cerevisiae (strain ATCC 204508 / S288c) OX=559292 GN=MGM101 PE=1 SV=1	73413.1	50917.1	70747.1	21432.6	34605	15461.2	36705.3	20283.6	7627.57
1028	1028	sp|P05318|RLA1_YEAST	60S acidic ribosomal protein P1-alpha OS=Saccharomyces cerevisiae (strain ATCC 204508 / S288c) OX=559292 GN=RPP1A PE=1 SV=4	136738	92711.5	108504	295673	516553	461389	89421.8	37198.1	45614.5
1029	1029	sp|P35176|CYPD_YEAST	Peptidyl-prolyl cis-trans isomerase D OS=Saccharomyces cerevisiae (strain ATCC 204508 / S288c) OX=559292 GN=CPR5 PE=2 SV=1	4396.41	8223.52	1065.11	956.578	1260.34	3887.67	4789.72	3106.76	7515.27
1030	1030	sp|P11484|SSB1_YEAST	Ribosome-associated molecular chaperone SSB1 OS=Saccharomyces cerevisiae (strain ATCC 204508 / S288c) OX=559292 GN=SSB1 PE=1 SV=3	106242	77684.4	106656	110312	162989	123452	99588.1	37733	58360.6
1031	1031	sp|P38295|MCFS2_YEAST	Medium-chain fatty acid ethyl ester synthase/esterase 2 OS=Saccharomyces cerevisiae (strain ATCC 204508 / S288c) OX=559292 GN=EHT1 PE=1 SV=1	41773.6	37021.5	35264.6	4358.48	21160.1	14431.1	29161.9	8183.39	11877.5
1032	1032	sp|Q12500|AVL9_YEAST	Late secretory pathway protein AVL9 OS=Saccharomyces cerevisiae (strain ATCC 204508 / S288c) OX=559292 GN=AVL9 PE=1 SV=1	16324.1	20893.7	16247.9	15977.5	18013.2	16750.9	7054.6	348.671	27298.1
1033	1033	sp|P38623|RCK2_YEAST	Serine/threonine-protein kinase RCK2 OS=Saccharomyces cerevisiae (strain ATCC 204508 / S288c) OX=559292 GN=RCK2 PE=1 SV=3	2691.04	15656.5	16218.9	15588.5	24856.4	20839.5	19145.1	2020.13	13429.4
1034	1034	sp|P43535|GCN20_YEAST	Protein GCN20 OS=Saccharomyces cerevisiae (strain ATCC 204508 / S288c) OX=559292 GN=GCN20 PE=1 SV=1	35717.9	15257.8	26645.9	2662.8	18831.3	14727.2	20358.1	4825.54	11262.9
1035	1035	sp|Q00684|CDC14_YEAST	Tyrosine-protein phosphatase CDC14 OS=Saccharomyces cerevisiae (strain ATCC 204508 / S288c) OX=559292 GN=CDC14 PE=1 SV=2	43649.2	17620.7	23645.1	16610.6	25621.5	17537.5	25076.3	10369.9	20562.2
1036	1036	sp|P33418|XPOT_YEAST	Exportin-T OS=Saccharomyces cerevisiae (strain ATCC 204508 / S288c) OX=559292 GN=LOS1 PE=1 SV=1	434.829	1313.44	12751.3	2441.04	8809.7	6796.2	7049.8	5540.39	3228.07
1037	1037	sp|Q03219|YM44_YEAST	Uncharacterized protein YMR178W OS=Saccharomyces cerevisiae (strain ATCC 204508 / S288c) OX=559292 GN=YMR178W PE=1 SV=1	4502.4	1239.85	5129.97	5282.04	7301.94	4792.57	6999.75	2646.52	9901.02
1038	1038	sp|P07478|TRY2_HUMAN	Trypsin-2 OS=Homo sapiens OX=9606 GN=PRSS2 PE=1 SV=1	523066	385904	589422	526674	512003	484849	445701	399999	576186
1039	1039	sp|P43603|LSB3_YEAST	LAS seventeen-binding protein 3 OS=Saccharomyces cerevisiae (strain ATCC 204508 / S288c) OX=559292 GN=LSB3 PE=1 SV=3	169980	92102	125356	120506	133089	131422	153386	66971.7	123287
1040	1040	sp|P53723|YN8B_YEAST	UPF0674 endoplasmic reticulum membrane protein YNR021W OS=Saccharomyces cerevisiae (strain ATCC 204508 / S288c) OX=559292 GN=YNR021W PE=1 SV=3	55955.2	21695.2	49717.6	32722.1	58948	39707.9	56640.4	21361.1	48340.3
1041	1041	sp|Q03579|LIP1_YEAST	Ceramide synthase subunit LIP1 OS=Saccharomyces cerevisiae (strain ATCC 204508 / S288c) OX=559292 GN=LIP1 PE=1 SV=1	30647.8	14080.2	18940.1	27410.1	28812.7	33435.5	43746.9	25195.7	30533.1
1042	1042	sp|Q06338|BCP1_YEAST	Protein BCP1 OS=Saccharomyces cerevisiae (strain ATCC 204508 / S288c) OX=559292 GN=BCP1 PE=1 SV=1	14387.7	5633.48	12775.1	11144.1	16146.8	9418.93	6662.11	1823.55	1445.79
1043	1043	sp|Q07381|TSR1_YEAST	Ribosome biogenesis protein TSR1 OS=Saccharomyces cerevisiae (strain ATCC 204508 / S288c) OX=559292 GN=TSR1 PE=1 SV=1	21161.8	19187.2	20871.7	9877.67	16735.5	16739.7	13210	5602.18	8914.26
1044	1044	sp|P04161|PUR3_YEAST	Phosphoribosylglycinamide formyltransferase OS=Saccharomyces cerevisiae (strain ATCC 204508 / S288c) OX=559292 GN=ADE8 PE=1 SV=1	27668.4	17899	27180.8	6790.79	11433	9955.7	16148.3	12338.3	21007.3
1045	1045	sp|P32769|HBS1_YEAST	Elongation factor 1 alpha-like protein OS=Saccharomyces cerevisiae (strain ATCC 204508 / S288c) OX=559292 GN=HBS1 PE=1 SV=2	7483.55	7762.38	13639.1	5599.36	7664.8	8558.72	1421.97	6073.76	5721.2
1046	1046	sp|Q06132|SGD1_YEAST	Suppressor of glycerol defect protein 1 OS=Saccharomyces cerevisiae (strain ATCC 204508 / S288c) OX=559292 GN=SGD1 PE=1 SV=1	24089.9	12565.9	14835.4	11252.2	13937.1	8989.89	12321.1	6458.52	10111.8
1047	1047	sp|P32843|YME2_YEAST	Mitochondrial escape protein 2 OS=Saccharomyces cerevisiae (strain ATCC 204508 / S288c) OX=559292 GN=YME2 PE=1 SV=1	17223.1	7912.76	10882.4	3604.27	837.269	4000.41	13132.2	13069.4	4857.38
1048	1048	sp|P38250|IST2_YEAST	Increased sodium tolerance protein 2 OS=Saccharomyces cerevisiae (strain ATCC 204508 / S288c) OX=559292 GN=IST2 PE=1 SV=2	44141.5	25550.7	28691.3	28057.2	41697.6	31121.6	41279.3	23127.1	19121.6
1049	1049	sp|P32505|NAB2_YEAST	Nuclear polyadenylated RNA-binding protein NAB2 OS=Saccharomyces cerevisiae (strain ATCC 204508 / S288c) OX=559292 GN=NAB2 PE=1 SV=1	18629.2	12865.9	19108.7	5808.51	695.759	823.629	6098.78	908.88	5856.78
1050	1050	sp|P38810|SFB3_YEAST	SED5-binding protein 3 OS=Saccharomyces cerevisiae (strain ATCC 204508 / S288c) OX=559292 GN=SFB3 PE=1 SV=1	23271	12749.9	22302.7	10237	17655.3	18054.6	19678.7	13726.9	21269.1
1051	1051	sp|Q03034|FDC1_YEAST	Ferulic acid decarboxylase 1 OS=Saccharomyces cerevisiae (strain ATCC 204508 / S288c) OX=559292 GN=FDC1 PE=1 SV=1	21214.5	2152.84	19858.8	8831.23	10198.4	7480.75	13489.7	3630.14	855.504
1052	1052	sp|P11792|SCH9_YEAST	Serine/threonine-protein kinase SCH9 OS=Saccharomyces cerevisiae (strain ATCC 204508 / S288c) OX=559292 GN=SCH9 PE=1 SV=3	24271.8	14346.6	24915.6	16694.5	18943.1	15694.3	23748.5	11493.6	18117.1
1053	1053	sp|P46151|MTHR1_YEAST	Methylenetetrahydrofolate reductase 1 OS=Saccharomyces cerevisiae (strain ATCC 204508 / S288c) OX=559292 GN=MET12 PE=1 SV=2	2109.38	855.412	1634.35	663.403	1773.71	505.48	1883.08	1324.4	1172.83
1054	1054	sp|P28495|CAPZA_YEAST	F-actin-capping protein subunit alpha OS=Saccharomyces cerevisiae (strain ATCC 204508 / S288c) OX=559292 GN=CAP1 PE=1 SV=1	38050.9	18150.5	34268.3	16129	18199.6	15536.7	30629.7	9063	18447.1
1055	1055	sp|P22217|TRX1_YEAST	Thioredoxin-1 OS=Saccharomyces cerevisiae (strain ATCC 204508 / S288c) OX=559292 GN=TRX1 PE=1 SV=3	48648.1	34475.7	57385.4	32628	46492.1	10649.8	57944.6	27606.3	45613.2
1056	1056	sp|P53387|KHT2_KLULC	Hexose transporter 2 OS=Kluyveromyces lactis OX=28985 GN=KHT2 PE=3 SV=1	20294.6	7944.14	13348	189531	244974	226911	184943	97651.8	165708
1057	1057	sp|P12687|RM02_YEAST	54S ribosomal protein L2, mitochondrial OS=Saccharomyces cerevisiae (strain ATCC 204508 / S288c) OX=559292 GN=MRP7 PE=1 SV=1	6170.65	67276.2	50342.8	1286.79	45637.2	30564.5	65554.5	37376.5	53623.4
1058	1058	sp|Q8NJR6|URE2_SACBA	Protein URE2 OS=Saccharomyces bayanus OX=4931 GN=URE2 PE=3 SV=1	42523.9	19939.1	36705.7	19322.1	29834.2	34054.2	30336.5	15800.3	26691.1
1059	1059	sp|Q12480|ETFA_YEAST	Probable electron transfer flavoprotein subunit alpha, mitochondrial OS=Saccharomyces cerevisiae (strain ATCC 204508 / S288c) OX=559292 GN=AIM45 PE=1 SV=1	50239.1	33497.1	16816.3	9225.4	15622.9	10770.4	10292.7	6582.27	19810
1060	1060	sp|Q04264|PDS5_YEAST	Sister chromatid cohesion protein PDS5 OS=Saccharomyces cerevisiae (strain ATCC 204508 / S288c) OX=559292 GN=PDS5 PE=1 SV=1	27552.6	19032	17510.6	2111.25	7231.35	12955	2428.73	1059.61	14015
1061	1061	sp|Q03362|YD476_YEAST	Uncharacterized protein YDR476C OS=Saccharomyces cerevisiae (strain ATCC 204508 / S288c) OX=559292 GN=YDR476C PE=1 SV=1	14860.8	13244.2	16163.5	9132.99	11369	13419.6	16472.7	8512.9	13677.2
1062	1062	sp|P11433|CDC24_YEAST	Cell division control protein 24 OS=Saccharomyces cerevisiae (strain ATCC 204508 / S288c) OX=559292 GN=CDC24 PE=1 SV=2	4532.37	1164.54	11525.7	1277.45	3283.24	17026.3	10984.1	6509.91	8273.65
1063	1063	sp|P05737|RL7A_YEAST	60S ribosomal protein L7-A OS=Saccharomyces cerevisiae (strain ATCC 204508 / S288c) OX=559292 GN=RPL7A PE=1 SV=3	492021	447795	422090	430105	412595	530797	455358	310476	512487
1064	1064	sp|O13516|RS9A_YEAST	40S ribosomal protein S9-A OS=Saccharomyces cerevisiae (strain ATCC 204508 / S288c) OX=559292 GN=RPS9A PE=1 SV=3	31314.5	19770.9	25910.2	16325.7	17560.5	19601.1	26858.4	12491.2	21622.1
1065	1065	sp|Q59QD6|EF1A2_CANAL	Elongation factor 1-alpha 2 OS=Candida albicans (strain SC5314 / ATCC MYA-2876) OX=237561 GN=TEF2 PE=3 SV=2	40838.4	15510.6	26974.2	823.122	13911.5	17290	25569.8	19604.2	3135.47
1066	1066	sp|Q5B2V1|HSP70_EMENI	Heat shock 70 kDa protein OS=Emericella nidulans (strain FGSC A4 / ATCC 38163 / CBS 112.46 / NRRL 194 / M139) OX=227321 GN=hsp70 PE=1 SV=1	2980.27	10252.7	8582.23	3414.53	2139.89	4946.04	14624.6	537.766	7186.45
1067	1067	sp|Q9UVJ8|VATA_ASHGO	V-type proton ATPase catalytic subunit A OS=Ashbya gossypii (strain ATCC 10895 / CBS 109.51 / FGSC 9923 / NRRL Y-1056) OX=284811 GN=VMA1 PE=3 SV=3	55297.5	27590.6	41853	21838.3	26661.2	30906.2	39116.5	21088.5	30110.7
1068	1068	sp|P0C0V8|RS21A_YEAST	40S ribosomal protein S21-A OS=Saccharomyces cerevisiae (strain ATCC 204508 / S288c) OX=559292 GN=RPS21A PE=1 SV=1	79903.7	42117.9	51064.3	32575.1	53753.6	54516.7	48274.8	19703.1	23348.7
1069	1069	sp|P38079|YRO2_YEAST	Protein YRO2 OS=Saccharomyces cerevisiae (strain ATCC 204508 / S288c) OX=559292 GN=YRO2 PE=1 SV=1	12451.8	7097.34	999.996	36436.5	38806.6	46677	32356.3	21406.7	38166.8
1070	1070	sp|P01119|RAS1_YEAST	Ras-like protein 1 OS=Saccharomyces cerevisiae (strain ATCC 204508 / S288c) OX=559292 GN=RAS1 PE=1 SV=2	16325.8	12132	16636.5	2317.37	5134.95	959.22	654.84	1541.65	3832
1071	1071	sp|Q9UUY8|NDK_NEUCR	Nucleoside diphosphate kinase OS=Neurospora crassa (strain ATCC 24698 / 74-OR23-1A / CBS 708.71 / DSM 1257 / FGSC 987) OX=367110 GN=ndk-1 PE=2 SV=2	170770	102770	160472	119382	139483	111549	206043	107279	183199
1072	1072	sp|Q02785|PDR12_YEAST	ATP-dependent permease PDR12 OS=Saccharomyces cerevisiae (strain ATCC 204508 / S288c) OX=559292 GN=PDR12 PE=1 SV=1	8778.45	5445.04	10661.6	3461.31	5209.55	3939.25	10662.1	2093.75	1624.18
1073	1073	sp|P23585|HXT2_YEAST	High-affinity glucose transporter HXT2 OS=Saccharomyces cerevisiae (strain ATCC 204508 / S288c) OX=559292 GN=HXT2 PE=1 SV=1	23317.5	7147.85	15797.9	11274.2	3170.81	9631.02	6575.82	7384.01	5486.6
1074	1074	sp|P22276|RPC2_YEAST	DNA-directed RNA polymerase III subunit RPC2 OS=Saccharomyces cerevisiae (strain ATCC 204508 / S288c) OX=559292 GN=RET1 PE=1 SV=2	2327.89	682.132	13954.4	2410.6	2391.89	8299.34	2856.15	6821.02	12731.8
1075	1075	sp|P47122|GPN1_YEAST	GPN-loop GTPase 1 OS=Saccharomyces cerevisiae (strain ATCC 204508 / S288c) OX=559292 GN=NPA3 PE=1 SV=1	44113.2	29022.8	43479.9	14662.4	26613.4	16220.1	23967.2	9355.83	18678.7
1076	1076	sp|Q03629|YMH9_YEAST	Uncharacterized protein YML079W OS=Saccharomyces cerevisiae (strain ATCC 204508 / S288c) OX=559292 GN=YML079W PE=1 SV=1	18413.2	11778.1	24803.3	2814.45	2324.44	2750.47	22341.5	12056.9	18427
1077	1077	sp|P54000|SUB1_YEAST	RNA polymerase II transcriptional coactivator SUB1 OS=Saccharomyces cerevisiae (strain ATCC 204508 / S288c) OX=559292 GN=SUB1 PE=1 SV=1	20640.7	15882.6	24231.4	11652.8	17041.4	2387.73	16594.9	4370.63	18582.2
1078	1078	sp|P25515|VATL1_YEAST	V-type proton ATPase subunit c OS=Saccharomyces cerevisiae (strain ATCC 204508 / S288c) OX=559292 GN=VMA3 PE=1 SV=1	219419	108714	151549	116736	181560	175066	164337	60687	138579
1079	1079	sp|P18899|DDR48_YEAST	Stress protein DDR48 OS=Saccharomyces cerevisiae (strain ATCC 204508 / S288c) OX=559292 GN=DDR48 PE=1 SV=4	685.633	367.375	371.091	377.359	699.697	221.27	218.182	379.904	770.688
1080	1080	sp|P0CT05|IPB1_YEASX	Protease B inhibitor 1 OS=Saccharomyces cerevisiae OX=4932 GN=PBI2 PE=1 SV=1	3897.96	2097.38	6597.68	7624.5	4253	5964.5	5692.11	8249.61	8404.61
1081	1081	sp|P07277|KIME_YEAST	Mevalonate kinase OS=Saccharomyces cerevisiae (strain ATCC 204508 / S288c) OX=559292 GN=ERG12 PE=1 SV=1	58350.4	38271.3	66589.9	26818.8	35123.8	35558.4	49688	27060.8	2883.11
1082	1082	sp|Q75F71|AP3S_ASHGO	AP-3 complex subunit sigma OS=Ashbya gossypii (strain ATCC 10895 / CBS 109.51 / FGSC 9923 / NRRL Y-1056) OX=284811 GN=APS3 PE=3 SV=1	24829.1	10124.6	582.072	5612.55	9682.16	5190.1	13352	6657.64	11522.8
1083	1083	sp|Q74FS7|END4_GEOSL	Probable endonuclease 4 OS=Geobacter sulfurreducens (strain ATCC 51573 / DSM 12127 / PCA) OX=243231 GN=nfo PE=3 SV=1	1096.1	9492.68	2915.71	17638.3	26180	27963	38655.7	26142.8	29921
1084	1084	sp|Q06030|RK121_SECCE	50S ribosomal protein L12-1, chloroplastic OS=Secale cereale OX=4550 GN=RPL12-1 PE=2 SV=1	12892.4	55703	3553.15	22563.4	7620.78	5004.52	8837.68	6238.31	6764.75
1085	1085	sp|P87284|PMP3_YEAST	Plasma membrane proteolipid 3 OS=Saccharomyces cerevisiae (strain ATCC 204508 / S288c) OX=559292 GN=PMP3 PE=1 SV=1	3325.94	8792.51	6328.32	2765.71	3526	4075.73	5557.05	2401.79	2054.79
1086	1086	sp|P53730|ALG12_YEAST	Dol-P-Man:Man(7)GlcNAc(2)-PP-Dol alpha-1,6-mannosyltransferase OS=Saccharomyces cerevisiae (strain ATCC 204508 / S288c) OX=559292 GN=ALG12 PE=1 SV=1	7901.99	6107.79	9922.79	8698.65	10058.4	314.081	12514	4801.86	4407.02
1087	1087	sp|P53297|PBP1_YEAST	PAB1-binding protein 1 OS=Saccharomyces cerevisiae (strain ATCC 204508 / S288c) OX=559292 GN=PBP1 PE=1 SV=1	24204	16875.3	20898.3	14982.7	17039.1	15396.1	14922.7	9655.91	12636.6
1088	1088	sp|P53192|GET1_YEAST	Golgi to ER traffic protein 1 OS=Saccharomyces cerevisiae (strain ATCC 204508 / S288c) OX=559292 GN=GET1 PE=1 SV=1	61898.6	22931	56648.9	22381.3	29630.9	32320	47109.8	22581.4	32322.5
1089	1089	sp|P53164|NPY1_YEAST	NAD-capped RNA hydrolase NPY1 OS=Saccharomyces cerevisiae (strain ATCC 204508 / S288c) OX=559292 GN=NPY1 PE=1 SV=1	3910.49	1849.18	4736.13	2308.49	3694.25	1358.86	6308.43	1957.15	2389.07
1090	1090	sp|P53157|MPC1_YEAST	Mitochondrial pyruvate carrier 1 OS=Saccharomyces cerevisiae (strain ATCC 204508 / S288c) OX=559292 GN=MPC1 PE=1 SV=1	27939.6	14514.3	18304.2	9042.46	19592.9	15947.3	19724.5	6976.15	12351.3
1091	1091	sp|P53130|GPG1_YEAST	Heterotrimeric G protein gamma subunit GPG1 OS=Saccharomyces cerevisiae (strain ATCC 204508 / S288c) OX=559292 GN=GPG1 PE=1 SV=1	459.21	756.024	179.376	3076.28	3496.57	1635.78	1407.29	383.644	757.268
1092	1092	sp|P53064|RTF1_YEAST	RNA polymerase-associated protein RTF1 OS=Saccharomyces cerevisiae (strain ATCC 204508 / S288c) OX=559292 GN=RTF1 PE=1 SV=2	54812.6	26516	41887.2	22608.9	26467.4	27426.8	33632.9	18066.1	32156.1
1093	1093	sp|P52871|SC6B2_YEAST	Protein transport protein SBH2 OS=Saccharomyces cerevisiae (strain ATCC 204508 / S288c) OX=559292 GN=SBH2 PE=1 SV=1	36383.4	24618.8	39929.4	26050.4	29627.1	29562.8	28196.3	15953.8	28503
1094	1094	sp|P50109|PSP2_YEAST	Protein PSP2 OS=Saccharomyces cerevisiae (strain ATCC 204508 / S288c) OX=559292 GN=PSP2 PE=1 SV=2	11249.2	6251.96	3468.81	7590.27	10974.8	8407.37	2825.16	6528.39	10482.1
1095	1095	sp|P40540|EMC5_YEAST	ER membrane protein complex subunit 5 OS=Saccharomyces cerevisiae (strain ATCC 204508 / S288c) OX=559292 GN=EMC5 PE=1 SV=1	15255.4	6903.13	13603.4	12687.1	8847.28	12058.6	10949.4	8830.68	13793.2
1096	1096	sp|P40312|CYB5_YEAST	Cytochrome b5 OS=Saccharomyces cerevisiae (strain ATCC 204508 / S288c) OX=559292 GN=CYB5 PE=1 SV=2	158584	164615	196908	79954	97870.3	94017.9	155145	85489.1	122804
1097	1097	sp|P40159|YNU8_YEAST	Uncharacterized protein YNL208W OS=Saccharomyces cerevisiae (strain ATCC 204508 / S288c) OX=559292 GN=YNL208W PE=1 SV=2	14990.5	17754.6	18515	6738.44	12769.6	8977.64	21062.2	4511.53	14591
1098	1098	sp|P40056|GET2_YEAST	Golgi to ER traffic protein 2 OS=Saccharomyces cerevisiae (strain ATCC 204508 / S288c) OX=559292 GN=GET2 PE=1 SV=2	813.717	2347.56	40767.2	1677.43	38091.6	32772.8	46034.7	25537.9	33670.5
1099	1099	sp|P40006|IRC22_YEAST	Increased recombination centers protein 22 OS=Saccharomyces cerevisiae (strain ATCC 204508 / S288c) OX=559292 GN=IRC22 PE=1 SV=1	2426.8	5692.33	8100.29	1808.52	2203.6	2620.23	7867.49	931.208	3273.7
1100	1100	sp|P39009|DUN1_YEAST	DNA damage response protein kinase DUN1 OS=Saccharomyces cerevisiae (strain ATCC 204508 / S288c) OX=559292 GN=DUN1 PE=1 SV=1	12015.4	7061.39	8262.36	2052.22	1047.66	525.328	6269.26	449.565	5915.48
1101	1101	sp|P38629|RFC3_YEAST	Replication factor C subunit 3 OS=Saccharomyces cerevisiae (strain ATCC 204508 / S288c) OX=559292 GN=RFC3 PE=1 SV=1	30693.2	16982.7	23204	15897.3	10624.4	24469.7	45715.9	9756.87	20227.7
1102	1102	sp|P38072|SCO2_YEAST	Protein SCO2, mitochondrial OS=Saccharomyces cerevisiae (strain ATCC 204508 / S288c) OX=559292 GN=SCO2 PE=1 SV=1	3686.21	3228.67	2251.8	2764.05	271.851	1192.2	2903.28	580.296	4541.86
1103	1103	sp|P38067|UGA2_YEAST	Succinate-semialdehyde dehydrogenase [NADP(+)] OS=Saccharomyces cerevisiae (strain ATCC 204508 / S288c) OX=559292 GN=UGA2 PE=1 SV=2	2490.5	479.967	5323.11	11592.1	9920.7	11742.7	13952	9068.41	9046.34
1104	1104	sp|P35718|RPC8_YEAST	DNA-directed RNA polymerase III subunit RPC8 OS=Saccharomyces cerevisiae (strain ATCC 204508 / S288c) OX=559292 GN=RPC25 PE=1 SV=1	9792.54	10032.1	4289.43	11999.8	8052.31	10511.5	12836.7	717.552	14198.6
1105	1105	sp|P35180|TOM20_YEAST	Mitochondrial import receptor subunit TOM20 OS=Saccharomyces cerevisiae (strain ATCC 204508 / S288c) OX=559292 GN=TOM20 PE=1 SV=1	19216.8	12000.3	11206.2	18121.2	32671.7	19350.4	25473.3	7154.34	12334.2
1106	1106	sp|P22139|RPAB5_YEAST	DNA-directed RNA polymerases I, II, and III subunit RPABC5 OS=Saccharomyces cerevisiae (strain ATCC 204508 / S288c) OX=559292 GN=RPB10 PE=1 SV=2	39482.2	33273	42866.6	2661.72	25087.1	25848.4	32432	12524.8	19899.4
1107	1107	sp|P17898|CPT1_YEAST	Cholinephosphotransferase 1 OS=Saccharomyces cerevisiae (strain ATCC 204508 / S288c) OX=559292 GN=CPT1 PE=1 SV=3	2748.47	2324.88	14319	29081.1	31149.1	39192.3	45602.8	27375.3	38272.7
1108	1108	sp|P14680|YAK1_YEAST	Dual specificity protein kinase YAK1 OS=Saccharomyces cerevisiae (strain ATCC 204508 / S288c) OX=559292 GN=YAK1 PE=1 SV=1	5866.37	3508.33	6338	2089.42	4296.92	1787.93	8608.15	2958.67	1143.58
1109	1109	sp|B0K0Q3|YQGF_THEPX	Putative pre-16S rRNA nuclease OS=Thermoanaerobacter sp. (strain X514) OX=399726 GN=Teth514_1491 PE=3 SV=1	6084.21	2969.08	4696.08	8087.39	9096	3422.12	12743.3	9806.22	8357.12
1110	1110	sp|A6ZQF6|ATG27_YEAS7	Autophagy-related protein 27 OS=Saccharomyces cerevisiae (strain YJM789) OX=307796 GN=ATG27 PE=3 SV=1	54272.9	37655.3	51936.7	26839.9	38489.9	19377.6	47291	22367.9	45958.2
1111	1111	sp|A5Z2X5|YP010_YEAST	UPF0495 protein YPR010C-A OS=Saccharomyces cerevisiae (strain ATCC 204508 / S288c) OX=559292 GN=YPR010C-A PE=3 SV=1	26553	17154.9	41537.9	3691.73	3958.04	2460.87	8406	3088.58	7484.55
1112	1112	sp|P36051|MCD4_YEAST	GPI ethanolamine phosphate transferase 1 OS=Saccharomyces cerevisiae (strain ATCC 204508 / S288c) OX=559292 GN=MCD4 PE=1 SV=1	60654.5	29986.3	45293	20899.6	20509.7	13942.8	37647.9	26334.5	32633.7
1113	1113	sp|Q06177|TMA10_YEAST	Translation machinery-associated protein 10 OS=Saccharomyces cerevisiae (strain ATCC 204508 / S288c) OX=559292 GN=TMA10 PE=1 SV=3	16178.2	16420.6	15697.1	11955.8	21087.9	11903.7	23523.6	11107.2	9653.18
1114	1114	sp|Q03768|GIR2_YEAST	Protein GIR2 OS=Saccharomyces cerevisiae (strain ATCC 204508 / S288c) OX=559292 GN=GIR2 PE=1 SV=1	13459.8	1170.05	16628.9	15479.3	13402	12907.1	12741.8	5598.62	321.954
1115	1115	sp|P32899|IMP3_YEAST	U3 small nucleolar ribonucleoprotein protein IMP3 OS=Saccharomyces cerevisiae (strain ATCC 204508 / S288c) OX=559292 GN=IMP3 PE=1 SV=1	21385.7	20465.8	27273.6	18652.9	1294.42	28665.6	16971.5	437.812	12543
1116	1116	sp|P06704|CDC31_YEAST	Cell division control protein 31 OS=Saccharomyces cerevisiae (strain ATCC 204508 / S288c) OX=559292 GN=CDC31 PE=1 SV=2	11552.9	5176.63	3706.09	3887.88	7445.61	7572.32	9688.59	5522.97	5264.49
1117	1117	sp|P40498|UTP25_YEAST	U3 small nucleolar RNA-associated protein 25 OS=Saccharomyces cerevisiae (strain ATCC 204508 / S288c) OX=559292 GN=UTP25 PE=1 SV=1	52211.5	18416.9	31746.2	19422.9	36323.7	26955.2	27000.6	11612.8	19341.5
1118	1118	sp|Q6Q560|ISD11_YEAST	Protein ISD11 OS=Saccharomyces cerevisiae (strain ATCC 204508 / S288c) OX=559292 GN=ISD11 PE=1 SV=1	40468.9	16362.6	35531	14902.8	19002	16091.5	23405	8640.05	14472.3
1119	1119	sp|P34227|PRX1_YEAST	Peroxiredoxin PRX1, mitochondrial OS=Saccharomyces cerevisiae (strain ATCC 204508 / S288c) OX=559292 GN=PRX1 PE=1 SV=1	86271.2	54518.2	78985.7	61521.4	82945.7	66667.4	92119.1	49438.4	85573.8
1120	1120	sp|P32623|CRH2_YEAST	Probable glycosidase CRH2 OS=Saccharomyces cerevisiae (strain ATCC 204508 / S288c) OX=559292 GN=UTR2 PE=1 SV=3	20866.4	23107.4	28668.2	18040.2	16488.9	15845.4	14065.3	7493.61	14873
1121	1121	sp|P06787|CALM_YEAST	Calmodulin OS=Saccharomyces cerevisiae (strain ATCC 204508 / S288c) OX=559292 GN=CMD1 PE=1 SV=1	29267.1	20619.5	32790.4	4987.71	10763.4	7693.18	13376.8	9544.76	1808.06
1122	1122	sp|P38314|SDS24_YEAST	Protein SDS24 OS=Saccharomyces cerevisiae (strain ATCC 204508 / S288c) OX=559292 GN=SDS24 PE=1 SV=1	15913	28240.1	23244.2	2790.47	37608	23943.7	40890.9	15217.8	30399.4
1123	1123	sp|P53927|NOP15_YEAST	Ribosome biogenesis protein 15 OS=Saccharomyces cerevisiae (strain ATCC 204508 / S288c) OX=559292 GN=NOP15 PE=1 SV=1	210165	123700	180317	66652.4	95633.7	99474.2	79658.4	57632.7	82471.7
1124	1124	sp|Q08224|THI20_YEAST	Hydroxymethylpyrimidine/phosphomethylpyrimidine kinase THI20 OS=Saccharomyces cerevisiae (strain ATCC 204508 / S288c) OX=559292 GN=THI20 PE=1 SV=1	28294.3	16837.2	23117.8	1041.11	1336.1	11866.2	15005.2	8038.34	7379.02
1125	1125	sp|P53844|PDR17_YEAST	Phosphatidylinositol transfer protein PDR17 OS=Saccharomyces cerevisiae (strain ATCC 204508 / S288c) OX=559292 GN=PDR17 PE=1 SV=1	2333.38	2765.47	3461.73	2292.48	5237.52	2682.1	3738.73	561.024	2114.79
1126	1126	sp|P25586|KRR1_YEAST	KRR1 small subunit processome component OS=Saccharomyces cerevisiae (strain ATCC 204508 / S288c) OX=559292 GN=KRR1 PE=1 SV=1	90059.6	50358.3	78304.5	47395.5	50258.6	45761.7	33709.8	5112.91	37844
1127	1127	sp|Q75C90|DIM1_ASHGO	Dimethyladenosine transferase OS=Ashbya gossypii (strain ATCC 10895 / CBS 109.51 / FGSC 9923 / NRRL Y-1056) OX=284811 GN=DIM1 PE=3 SV=1	15354.7	16709.8	16742	9969.39	831.126	18623.5	21640.3	11866.6	3533.7
1128	1128	sp|Q05123|ARP9_YEAST	Actin-like protein ARP9 OS=Saccharomyces cerevisiae (strain ATCC 204508 / S288c) OX=559292 GN=ARP9 PE=1 SV=1	26593	378.173	24126.4	10835.6	16297.4	15851.5	22031.9	12007.6	19719.8
1129	1129	sp|P15992|HSP26_YEAST	Heat shock protein 26 OS=Saccharomyces cerevisiae (strain ATCC 204508 / S288c) OX=559292 GN=HSP26 PE=1 SV=3	9949.86	6036.14	1692.36	8195.19	2397.2	2679.78	3201.65	5358.27	7875.38
1130	1130	sp|Q07395|SYO1_YEAST	Synchronized import protein 1 OS=Saccharomyces cerevisiae (strain ATCC 204508 / S288c) OX=559292 GN=SYO1 PE=1 SV=1	52760	27468.6	35551.6	23711.9	35542.7	27287.3	30798.9	9292.67	22177.3
1131	1131	sp|P38156|MAL31_YEAST	Maltose permease MAL31 OS=Saccharomyces cerevisiae (strain ATCC 204508 / S288c) OX=559292 GN=MAL31 PE=1 SV=1	1567.54	2106.83	3387.92	18566.6	39879.2	29599.9	27126.3	13091	1122.35
1132	1132	sp|Q05979|KYNU_YEAST	Kynureninase OS=Saccharomyces cerevisiae (strain ATCC 204508 / S288c) OX=559292 GN=BNA5 PE=1 SV=1	46046.6	36501.6	45955.7	14417.2	9959.5	2859.78	18461.1	10629.7	18074.3
1133	1133	sp|Q07623|NOP6_YEAST	Nucleolar protein 6 OS=Saccharomyces cerevisiae (strain ATCC 204508 / S288c) OX=559292 GN=NOP6 PE=1 SV=1	34497	23275.1	30828.2	14112.1	21874.5	20604.9	14453.1	2060.08	11181
1134	1134	sp|P39742|SEC72_YEAST	Translocation protein SEC72 OS=Saccharomyces cerevisiae (strain ATCC 204508 / S288c) OX=559292 GN=SEC72 PE=1 SV=3	16003.7	10785.1	18039.4	6490.59	14019.3	9748.46	17520.6	3835.15	1653.61
1135	1135	sp|Q03771|ACL4_YEAST	Assembly chaperone of RPL4 OS=Saccharomyces cerevisiae (strain ATCC 204508 / S288c) OX=559292 GN=ACL4 PE=1 SV=1	4700.82	4435.36	8453.66	1456.87	6507.1	4080.92	5732.92	4532.16	5218.53
1136	1136	sp|P40459|PANC_YEAST	Pantoate--beta-alanine ligase OS=Saccharomyces cerevisiae (strain ATCC 204508 / S288c) OX=559292 GN=PAN6 PE=1 SV=2	20000.5	877.262	8633.36	19629.4	20833.1	25762.9	35505.6	16987.4	2084.53
1137	1137	sp|Q6FTG1|DPH1_CANGA	2-(3-amino-3-carboxypropyl)histidine synthase subunit 1 OS=Candida glabrata (strain ATCC 2001 / CBS 138 / JCM 3761 / NBRC 0622 / NRRL Y-65) OX=284593 GN=DPH1 PE=3 SV=1	47345.7	21772.1	33791.3	12584.4	24065	10511.5	13804.2	3256.86	16821.7
1138	1138	sp|P14306|CPYI_YEAST	Carboxypeptidase Y inhibitor OS=Saccharomyces cerevisiae (strain ATCC 204508 / S288c) OX=559292 GN=TFS1 PE=1 SV=2	4855.99	2682.73	2309.59	33257.5	44381.7	35949.7	41534.5	24825.7	30839.8
1139	1139	sp|P53853|VPS75_YEAST	Vacuolar protein sorting-associated protein 75 OS=Saccharomyces cerevisiae (strain ATCC 204508 / S288c) OX=559292 GN=VPS75 PE=1 SV=1	48764.1	40915.9	12122.1	38872	42927.5	30808.9	8162.12	25023.5	36435.9
1140	1140	sp|P34241|URB1_YEAST	Nucleolar pre-ribosomal-associated protein 1 OS=Saccharomyces cerevisiae (strain ATCC 204508 / S288c) OX=559292 GN=URB1 PE=1 SV=2	18734.4	3759.83	14923.1	6436.52	8820.69	9441.27	6476.87	2748.98	4399.6
1141	1141	sp|P00410|COX2_YEAST	Cytochrome c oxidase subunit 2 OS=Saccharomyces cerevisiae (strain ATCC 204508 / S288c) OX=559292 GN=COX2 PE=1 SV=1	56406.5	31893.6	41668.5	13782.4	3568.7	7551.74	12125.2	9005.87	978.471
1142	1142	sp|Q12178|FCY1_YEAST	Cytosine deaminase OS=Saccharomyces cerevisiae (strain ATCC 204508 / S288c) OX=559292 GN=FCY1 PE=1 SV=1	28374.3	29886	31724.5	22371.8	26731.1	24923.3	28843.7	16951.9	28079.3
1143	1143	sp|P20049|TYR1_YEAST	Prephenate dehydrogenase [NADP(+)] OS=Saccharomyces cerevisiae (strain ATCC 204508 / S288c) OX=559292 GN=TYR1 PE=1 SV=2	21593.8	4681.13	19568.4	11916.7	3166.21	1550.99	3324.71	2363.33	9218.72
1144	1144	sp|Q03102|YMN1_YEAST	Uncharacterized membrane protein YML131W OS=Saccharomyces cerevisiae (strain ATCC 204508 / S288c) OX=559292 GN=YML131W PE=1 SV=1	2838.71	7036.21	24649.5	8708.92	26890	29108.7	18379.6	15496.8	22744.9
1145	1145	sp|P06197|PIS_YEAST	CDP-diacylglycerol--inositol 3-phosphatidyltransferase OS=Saccharomyces cerevisiae (strain ATCC 204508 / S288c) OX=559292 GN=PIS1 PE=1 SV=1	61135	56309.8	53756.4	74099.9	83226.1	81273	86565.9	45755.2	90369.4
1146	1146	sp|P33750|DCA13_YEAST	Protein SOF1 OS=Saccharomyces cerevisiae (strain ATCC 204508 / S288c) OX=559292 GN=SOF1 PE=1 SV=1	24225.9	18583.5	24372.5	435.411	5833.91	5005.39	1234.94	5376.56	2577.75
1147	1147	sp|P38713|OSH3_YEAST	Oxysterol-binding protein homolog 3 OS=Saccharomyces cerevisiae (strain ATCC 204508 / S288c) OX=559292 GN=OSH3 PE=1 SV=1	20436.4	3575.6	1229.65	7083.49	10300.7	9471.69	15697.5	1116.97	12702.9
1148	1148	sp|Q06103|RPN7_YEAST	26S proteasome regulatory subunit RPN7 OS=Saccharomyces cerevisiae (strain ATCC 204508 / S288c) OX=559292 GN=RPN7 PE=1 SV=3	31313.5	10541.5	26090.5	6132.19	4387.01	3619.07	1681.68	12042.6	892.796
1149	1149	sp|P07275|PUT2_YEAST	Delta-1-pyrroline-5-carboxylate dehydrogenase, mitochondrial OS=Saccharomyces cerevisiae (strain ATCC 204508 / S288c) OX=559292 GN=PUT2 PE=1 SV=2	40331.6	1936.03	32993.7	4500.09	5847.69	4529.42	7882.06	1077.87	5825.57
1150	1150	sp|Q99383|HRP1_YEAST	Nuclear polyadenylated RNA-binding protein 4 OS=Saccharomyces cerevisiae (strain ATCC 204508 / S288c) OX=559292 GN=HRP1 PE=1 SV=1	109702	94302.7	112568	41384.1	69344.3	54855.2	57639.3	29710.7	49724.1
1151	1151	sp|Q02354|UTP6_YEAST	U3 small nucleolar RNA-associated protein 6 OS=Saccharomyces cerevisiae (strain ATCC 204508 / S288c) OX=559292 GN=UTP6 PE=1 SV=2	20381.7	14567.1	21426.5	12446.9	13554.3	10008.5	9647.59	8323.94	12713.7
1152	1152	sp|P40970|LCB2_YEAST	Serine palmitoyltransferase 2 OS=Saccharomyces cerevisiae (strain ATCC 204508 / S288c) OX=559292 GN=LCB2 PE=1 SV=1	12191.3	11107.8	11270.6	6016.34	1598.6	6050.74	10155.3	6001.34	7798.66
1153	1153	sp|Q02889|MGR2_YEAST	Protein MGR2 OS=Saccharomyces cerevisiae (strain ATCC 204508 / S288c) OX=559292 GN=MGR2 PE=1 SV=1	23614.3	10617.9	20522.7	14290	17541.9	4863.22	10415.1	5239.48	3756.17
1154	1154	sp|P25298|RNA14_YEAST	mRNA 3'-end-processing protein RNA14 OS=Saccharomyces cerevisiae (strain ATCC 204508 / S288c) OX=559292 GN=RNA14 PE=1 SV=2	14603	7185.8	9424.04	3386.53	3389.14	6039.88	1411.16	4745.6	4161.08
1155	1155	sp|Q05944|HSP70_HYDVU	Heat shock 70 kDa protein OS=Hydra vulgaris OX=6087 GN=HSP70.1 PE=3 SV=1	996767	583208	893691	357442	404820	416901	443994	265250	418766
1156	1156	sp|P29055|TF2B_YEAST	Transcription initiation factor IIB OS=Saccharomyces cerevisiae (strain ATCC 204508 / S288c) OX=559292 GN=SUA7 PE=1 SV=1	15761	13718.3	16447.5	766.269	9136.54	7447.47	10042	4347.48	10554.9
1157	1157	sp|P53299|TIM13_YEAST	Mitochondrial import inner membrane translocase subunit TIM13 OS=Saccharomyces cerevisiae (strain ATCC 204508 / S288c) OX=559292 GN=TIM13 PE=1 SV=1	18907.5	14945.1	21615.6	8280.69	11125.6	3433.7	12932.9	6459.92	11797.6
1158	1158	sp|P43577|GNA1_YEAST	Glucosamine 6-phosphate N-acetyltransferase OS=Saccharomyces cerevisiae (strain ATCC 204508 / S288c) OX=559292 GN=GNA1 PE=1 SV=1	39313.3	26990.6	25690.2	13968.8	18093.5	2061.84	34024.8	24935.2	24854.4
1159	1159	sp|Q96VH5|MIC10_YEAST	MICOS complex subunit MIC10 OS=Saccharomyces cerevisiae (strain ATCC 204508 / S288c) OX=559292 GN=MIC10 PE=1 SV=1	278233	140357	245612	109964	133348	106603	142190	91084.4	150268
1160	1160	sp|Q99297|ODC2_YEAST	Mitochondrial 2-oxodicarboxylate carrier 2 OS=Saccharomyces cerevisiae (strain ATCC 204508 / S288c) OX=559292 GN=ODC2 PE=1 SV=1	44247.8	28224.6	36989.5	38504.3	31960.2	31215.3	46167.6	21863.1	38769
1161	1161	sp|P36101|TCD2_YEAST	tRNA threonylcarbamoyladenosine dehydratase 2 OS=Saccharomyces cerevisiae (strain ATCC 204508 / S288c) OX=559292 GN=TCD2 PE=1 SV=1	12501.7	11643.4	3082.11	7539.36	3718.97	7274.3	1330.79	2337.37	10816.9
1162	1162	sp|P39107|MNN9_YEAST	Mannan polymerase complexes subunit MNN9 OS=Saccharomyces cerevisiae (strain ATCC 204508 / S288c) OX=559292 GN=MNN9 PE=1 SV=3	87002.6	44089.6	56644.1	25489.3	42086.2	35865.9	34028.1	12841.5	3571.84
1163	1163	sp|P40363|SFGH_YEAST	S-formylglutathione hydrolase OS=Saccharomyces cerevisiae (strain ATCC 204508 / S288c) OX=559292 GN=YJL068C PE=1 SV=1	10492.1	6587.14	16660	1203.03	10337.7	8314.73	20692.8	6447.17	10973.9
1164	1164	sp|P20107|ZRC1_YEAST	Zinc/cadmium resistance protein OS=Saccharomyces cerevisiae (strain ATCC 204508 / S288c) OX=559292 GN=ZRC1 PE=1 SV=2	37378.2	19170.5	30815.3	17004.2	19886	17880.9	15664.2	8371.06	13908.8
1165	1165	sp|P35723|YET1_YEAST	Endoplasmic reticulum transmembrane protein 1 OS=Saccharomyces cerevisiae (strain ATCC 204508 / S288c) OX=559292 GN=YET1 PE=1 SV=2	58823.4	34338.9	50639.4	39430.5	44150.3	44520.4	53786.4	33565.4	40729.2
1166	1166	sp|Q08601|MCA1_YEAST	Metacaspase-1 OS=Saccharomyces cerevisiae (strain ATCC 204508 / S288c) OX=559292 GN=MCA1 PE=1 SV=2	57083.7	55950.3	81849	39863.7	40232.6	45735.1	55239.6	27626.3	41312.5
1167	1167	sp|P46683|YAR1_YEAST	Ankyrin repeat-containing protein YAR1 OS=Saccharomyces cerevisiae (strain ATCC 204508 / S288c) OX=559292 GN=YAR1 PE=1 SV=1	14459	1349.48	5329.54	12219.8	1001.54	855.318	20026.5	6044.15	9746.28
1168	1168	sp|Q04311|VMS1_YEAST	Protein VMS1 OS=Saccharomyces cerevisiae (strain ATCC 204508 / S288c) OX=559292 GN=VMS1 PE=1 SV=1	21790.1	16361.9	20201.9	5359.74	17439.5	4596.61	29768.7	4468.93	9734.25
1169	1169	sp|P35843|HES1_YEAST	Protein HES1 OS=Saccharomyces cerevisiae (strain ATCC 204508 / S288c) OX=559292 GN=HES1 PE=1 SV=1	3829.55	8880.14	22905	42801.2	43858.9	25104.9	70211.3	36842	47704.5
1170	1170	sp|Q02457|TBF1_YEAST	Protein TBF1 OS=Saccharomyces cerevisiae (strain ATCC 204508 / S288c) OX=559292 GN=TBF1 PE=1 SV=2	21726.1	2599.45	12808.5	3405.88	3488.94	5793.38	8610.84	7896.45	1238.67
1171	1171	sp|A7NG41|AMPA_ROSCS	Probable cytosol aminopeptidase OS=Roseiflexus castenholzii (strain DSM 13941 / HLO8) OX=383372 GN=pepA PE=3 SV=1	446966	310493	374227	96550.3	112795	102569	98983.6	55167.4	95712.2
1172	1172	sp|P54861|DNM1_YEAST	Dynamin-related protein DNM1 OS=Saccharomyces cerevisiae (strain ATCC 204508 / S288c) OX=559292 GN=DNM1 PE=1 SV=1	12236.1	6262.88	1414.86	2286.39	9789.03	8454.77	4338.09	7253.61	7122.01
1173	1173	sp|P32597|STH1_YEAST	Nuclear protein STH1/NPS1 OS=Saccharomyces cerevisiae (strain ATCC 204508 / S288c) OX=559292 GN=STH1 PE=1 SV=1	11294.8	42557	22433.6	1749.1	17043.9	13942.7	6187.96	1440.98	13556.7
1174	1174	sp|P48361|ASK10_YEAST	Activator of SKN7 protein 10 OS=Saccharomyces cerevisiae (strain ATCC 204508 / S288c) OX=559292 GN=ASK10 PE=1 SV=2	14546.5	7284.76	13864	10611.4	18816.3	16102.4	16483.9	4446.52	14686.3
1175	1175	sp|P53839|GOR1_YEAST	Glyoxylate reductase 1 OS=Saccharomyces cerevisiae (strain ATCC 204508 / S288c) OX=559292 GN=GOR1 PE=1 SV=1	4251.95	4107.87	9077.29	11009.7	12371.8	1561.14	17849.1	7665.98	13083.2
1176	1176	sp|P33202|UFD4_YEAST	Ubiquitin fusion degradation protein 4 OS=Saccharomyces cerevisiae (strain ATCC 204508 / S288c) OX=559292 GN=UFD4 PE=1 SV=1	3388.93	2306.36	2943.73	8196.67	10308.8	8037.71	13638.3	2344.26	6447.31
1177	1177	sp|P43321|SMD3_YEAST	Small nuclear ribonucleoprotein Sm D3 OS=Saccharomyces cerevisiae (strain ATCC 204508 / S288c) OX=559292 GN=SMD3 PE=1 SV=1	84044	50635.7	64453.3	415.959	47127.1	49812.5	49313.6	27482.6	38470
1178	1178	sp|P24000|RL24B_YEAST	60S ribosomal protein L24-B OS=Saccharomyces cerevisiae (strain ATCC 204508 / S288c) OX=559292 GN=RPL24B PE=1 SV=1	2651.75	5599.66	11667.7	18224	6103.68	15718	15097	712.971	9556.67
1179	1179	sp|P47096|3HAO_YEAST	3-hydroxyanthranilate 3,4-dioxygenase OS=Saccharomyces cerevisiae (strain ATCC 204508 / S288c) OX=559292 GN=BNA1 PE=1 SV=1	55482.3	28102.7	10906.9	9888.63	14500.2	18002.7	2129.31	13718.9	42435.8
1180	1180	sp|Q24618|EXU1_DROPS	Maternal protein exuperantia-1 OS=Drosophila pseudoobscura pseudoobscura OX=46245 GN=exu1 PE=3 SV=2	2503.34	2771.62	31247.6	2605.93	1872.2	3782.53	1059.35	7083.55	6361.14

## Sheet: Area normalizada Sum It
Row	Index	Peak Name	Group	A1	A2	A3	E1	E2	E3	N1	N2	N3
1	1	sp|P00925|ENO2_YEAST	Enolase 2 OS=Saccharomyces cerevisiae (strain ATCC 204508 / S288c) OX=559292 GN=ENO2 PE=1 SV=2	9.55649e+06	1.01754e+07	1.14012e+07	9.83099e+06	1.0079e+07	9.74361e+06	7.92024e+06	9.65405e+06	1.02487e+07
2	2	sp|P07149|FAS1_YEAST	Fatty acid synthase subunit beta OS=Saccharomyces cerevisiae (strain ATCC 204508 / S288c) OX=559292 GN=FAS1 PE=1 SV=2	8.48883e+06	7.21305e+06	7.79552e+06	7.72198e+06	8.01167e+06	7.56268e+06	1.19224e+07	1.08047e+07	1.06123e+07
3	3	sp|P07259|PYR1_YEAST	Protein URA2 OS=Saccharomyces cerevisiae (strain ATCC 204508 / S288c) OX=559292 GN=URA2 PE=1 SV=5	8.22747e+06	6.92783e+06	7.19066e+06	2.78187e+06	3.09628e+06	2.87655e+06	3.85612e+06	3.44581e+06	3.42963e+06
4	4	sp|P32324|EF2_YEAST	Elongation factor 2 OS=Saccharomyces cerevisiae (strain ATCC 204508 / S288c) OX=559292 GN=EFT1 PE=1 SV=1	3.07019e+07	2.98884e+07	3.02247e+07	2.29878e+07	2.26871e+07	2.37874e+07	2.2696e+07	2.03591e+07	2.03603e+07
5	5	sp|P16521|EF3A_YEAST	Elongation factor 3A OS=Saccharomyces cerevisiae (strain ATCC 204508 / S288c) OX=559292 GN=YEF3 PE=1 SV=4	1.18153e+07	1.06594e+07	1.20265e+07	7.13523e+06	7.13493e+06	7.18353e+06	7.25525e+06	6.59366e+06	6.45679e+06
6	6	sp|P00560|PGK_YEAST	Phosphoglycerate kinase OS=Saccharomyces cerevisiae (strain ATCC 204508 / S288c) OX=559292 GN=PGK1 PE=1 SV=2	7.77405e+07	8.22036e+07	8.10019e+07	1.41527e+08	1.45029e+08	1.38419e+08	1.35364e+08	1.36781e+08	1.2429e+08
7	7	sp|P00359|G3P3_YEAST	Glyceraldehyde-3-phosphate dehydrogenase 3 OS=Saccharomyces cerevisiae (strain ATCC 204508 / S288c) OX=559292 GN=TDH3 PE=1 SV=3	1.88923e+07	2.24969e+07	2.38217e+07	1.35877e+07	1.54356e+07	1.4572e+07	2.53732e+07	1.96036e+07	2.31089e+07
8	8	sp|P00549|KPYK1_YEAST	Pyruvate kinase 1 OS=Saccharomyces cerevisiae (strain ATCC 204508 / S288c) OX=559292 GN=CDC19 PE=1 SV=2	7.03158e+07	6.51124e+07	6.80481e+07	8.96016e+07	8.45061e+07	8.27428e+07	7.59694e+07	8.46096e+07	8.6982e+07
9	9	sp|Q00955|ACAC_YEAST	Acetyl-CoA carboxylase OS=Saccharomyces cerevisiae (strain ATCC 204508 / S288c) OX=559292 GN=ACC1 PE=1 SV=2	2.49312e+06	2.35716e+06	2.37479e+06	2.39969e+06	2.20064e+06	2.22636e+06	2.7455e+06	2.90843e+06	2.79581e+06
10	10	sp|P10592|HSP72_YEAST	Heat shock protein SSA2 OS=Saccharomyces cerevisiae (strain ATCC 204508 / S288c) OX=559292 GN=SSA2 PE=1 SV=3	1.11749e+06	1.16173e+06	1.13868e+06	651972	713422	878090	506775	356017	420815
11	11	sp|P19097|FAS2_YEAST	Fatty acid synthase subunit alpha OS=Saccharomyces cerevisiae (strain ATCC 204508 / S288c) OX=559292 GN=FAS2 PE=1 SV=2	2.88063e+06	2.89847e+06	2.93134e+06	2.92514e+06	2.65001e+06	2.97205e+06	4.2224e+06	4.15812e+06	3.94658e+06
12	12	sp|P15108|HSC82_YEAST	ATP-dependent molecular chaperone HSC82 OS=Saccharomyces cerevisiae (strain ATCC 204508 / S288c) OX=559292 GN=HSC82 PE=1 SV=4	2.95629e+06	3.12551e+06	2.81039e+06	1.15526e+06	1.53817e+06	1.69212e+06	958312	968076	788627
13	13	sp|P02994|EF1A_YEAST	Elongation factor 1-alpha OS=Saccharomyces cerevisiae (strain ATCC 204508 / S288c) OX=559292 GN=TEF1 PE=1 SV=1	5.89553e+06	6.31771e+06	6.2178e+06	3.73089e+06	3.81323e+06	4.05904e+06	3.18341e+06	2.89912e+06	2.76903e+06
14	14	sp|P17255|VATA_YEAST	V-type proton ATPase catalytic subunit A OS=Saccharomyces cerevisiae (strain ATCC 204508 / S288c) OX=559292 GN=VMA1 PE=1 SV=3	4.10541e+06	4.0468e+06	4.17054e+06	5.08469e+06	4.89443e+06	5.34357e+06	6.25049e+06	5.89164e+06	5.84835e+06
15	15	sp|P09436|SYIC_YEAST	Isoleucine--tRNA ligase, cytoplasmic OS=Saccharomyces cerevisiae (strain ATCC 204508 / S288c) OX=559292 GN=ILS1 PE=1 SV=1	4.45071e+06	4.07467e+06	4.20498e+06	3.43057e+06	3.45325e+06	3.45206e+06	3.64664e+06	3.44142e+06	3.52893e+06
16	16	sp|P06169|PDC1_YEAST	Pyruvate decarboxylase isozyme 1 OS=Saccharomyces cerevisiae (strain ATCC 204508 / S288c) OX=559292 GN=PDC1 PE=1 SV=7	1.50987e+07	1.76806e+07	1.91676e+07	5.20104e+06	4.98964e+06	6.05012e+06	3.74992e+06	3.73959e+06	3.7102e+06
17	17	sp|P16861|PFKA1_YEAST	ATP-dependent 6-phosphofructokinase subunit alpha OS=Saccharomyces cerevisiae (strain ATCC 204508 / S288c) OX=559292 GN=PFK1 PE=1 SV=1	2.84106e+06	2.5921e+06	2.59569e+06	3.00758e+06	3.04973e+06	3.14217e+06	2.8002e+06	2.55044e+06	2.48e+06
18	18	sp|P04264|K2C1_HUMAN	Keratin, type II cytoskeletal 1 OS=Homo sapiens OX=9606 GN=KRT1 PE=1 SV=6	442802	1.0558e+06	680964	2.25486e+06	818600	909541	1.27109e+06	1.29901e+06	783443
19	19	sp|P40150|SSB2_YEAST	Ribosome-associated molecular chaperone SSB2 OS=Saccharomyces cerevisiae (strain ATCC 204508 / S288c) OX=559292 GN=SSB2 PE=1 SV=2	103756	119184	97994.7	132589	167627	138012	96804	66387.6	58793.9
20	20	sp|P05694|METE_YEAST	5-methyltetrahydropteroyltriglutamate--homocysteine methyltransferase OS=Saccharomyces cerevisiae (strain ATCC 204508 / S288c) OX=559292 GN=MET6 PE=1 SV=4	2.0153e+06	2.44128e+06	2.45133e+06	3.89166e+06	4.82708e+06	4.39116e+06	5.30675e+06	5.04165e+06	4.59919e+06
21	21	sp|P12709|G6PI_YEAST	Glucose-6-phosphate isomerase OS=Saccharomyces cerevisiae (strain ATCC 204508 / S288c) OX=559292 GN=PGI1 PE=1 SV=3	1.16525e+07	1.3038e+07	1.36658e+07	1.49464e+07	1.57495e+07	1.30615e+07	2.33336e+07	2.12501e+07	2.12827e+07
22	22	sp|P31539|HS104_YEAST	Heat shock protein 104 OS=Saccharomyces cerevisiae (strain ATCC 204508 / S288c) OX=559292 GN=HSP104 PE=1 SV=2	6.35743e+06	7.07834e+06	7.23079e+06	3.80052e+06	3.62266e+06	3.45063e+06	3.01953e+06	3.28399e+06	3.33087e+06
23	23	sp|P23254|TKT1_YEAST	Transketolase 1 OS=Saccharomyces cerevisiae (strain ATCC 204508 / S288c) OX=559292 GN=TKL1 PE=1 SV=4	7.36718e+06	7.57376e+06	6.75738e+06	4.22201e+06	4.51508e+06	4.61502e+06	5.30351e+06	4.96704e+06	4.72553e+06
24	24	sp|P38720|6PGD1_YEAST	6-phosphogluconate dehydrogenase, decarboxylating 1 OS=Saccharomyces cerevisiae (strain ATCC 204508 / S288c) OX=559292 GN=GND1 PE=1 SV=1	7.6258e+06	6.69712e+06	7.36978e+06	1.09668e+07	1.09076e+07	1.05203e+07	1.13038e+07	1.07461e+07	1.12412e+07
25	25	sp|P33892|GCN1_YEAST	eIF-2-alpha kinase activator GCN1 OS=Saccharomyces cerevisiae (strain ATCC 204508 / S288c) OX=559292 GN=GCN1 PE=1 SV=1	598796	534177	625242	422203	420145	469699	480229	411785	428445
26	26	sp|P00950|PMG1_YEAST	Phosphoglycerate mutase 1 OS=Saccharomyces cerevisiae (strain ATCC 204508 / S288c) OX=559292 GN=GPM1 PE=1 SV=3	1.01468e+07	1.12507e+07	1.04601e+07	1.77849e+07	1.81905e+07	1.8584e+07	1.48293e+07	1.53777e+07	1.50758e+07
27	27	sp|P46655|SYEC_YEAST	Glutamate--tRNA ligase, cytoplasmic OS=Saccharomyces cerevisiae (strain ATCC 204508 / S288c) OX=559292 GN=GUS1 PE=1 SV=3	3.82512e+06	3.50821e+06	3.51641e+06	3.20498e+06	3.08419e+06	3.28005e+06	2.93542e+06	2.93793e+06	3.26544e+06
28	28	sp|P19358|METK2_YEAST	S-adenosylmethionine synthase 2 OS=Saccharomyces cerevisiae (strain ATCC 204508 / S288c) OX=559292 GN=SAM2 PE=1 SV=3	1.49303e+06	1.40588e+06	1.64068e+06	337459	412384	307932	1.45175e+06	1.34395e+06	1.30991e+06
29	29	sp|Q03558|OYE2_YEAST	NADPH dehydrogenase 2 OS=Saccharomyces cerevisiae (strain ATCC 204508 / S288c) OX=559292 GN=OYE2 PE=1 SV=3	1.85152e+06	2.23735e+06	2.50936e+06	3.03845e+06	2.50765e+06	2.91207e+06	3.89944e+06	3.84065e+06	3.8056e+06
30	30	sp|P00330|ADH1_YEAST	Alcohol dehydrogenase 1 OS=Saccharomyces cerevisiae (strain ATCC 204508 / S288c) OX=559292 GN=ADH1 PE=1 SV=5	4.67526e+07	5.18246e+07	5.40266e+07	7.15128e+07	7.16802e+07	5.65402e+07	7.6509e+07	9.63069e+07	8.83142e+07
31	31	sp|P38009|PUR92_YEAST	Bifunctional purine biosynthesis protein ADE17 OS=Saccharomyces cerevisiae (strain ATCC 204508 / S288c) OX=559292 GN=ADE17 PE=1 SV=2	2.51296e+06	2.80985e+06	2.62575e+06	1.50664e+06	1.88339e+06	1.95932e+06	1.87445e+06	1.99981e+06	1.84953e+06
32	32	sp|P39954|SAHH_YEAST	Adenosylhomocysteinase OS=Saccharomyces cerevisiae (strain ATCC 204508 / S288c) OX=559292 GN=SAH1 PE=1 SV=1	5.99964e+06	6.8701e+06	6.89742e+06	2.97071e+06	3.69324e+06	2.33817e+06	4.91785e+06	5.60985e+06	5.41802e+06
33	33	sp|P22137|CLH_YEAST	Clathrin heavy chain OS=Saccharomyces cerevisiae (strain ATCC 204508 / S288c) OX=559292 GN=CHC1 PE=1 SV=1	919309	796646	874451	697605	808105	824885	897314	890590	847637
34	34	sp|P00942|TPIS_YEAST	Triosephosphate isomerase OS=Saccharomyces cerevisiae (strain ATCC 204508 / S288c) OX=559292 GN=TPI1 PE=1 SV=2	4.9355e+07	5.37966e+07	5.88719e+07	5.30089e+07	4.34484e+07	4.64095e+07	7.88869e+07	7.66586e+07	8.11008e+07
35	35	sp|P13645|K1C10_HUMAN	Keratin, type I cytoskeletal 10 OS=Homo sapiens OX=9606 GN=KRT10 PE=1 SV=6	120907	230470	218080	1.417e+06	243403	296830	525032	520752	286290
36	36	sp|P32582|CBS_YEAST	Cystathionine beta-synthase OS=Saccharomyces cerevisiae (strain ATCC 204508 / S288c) OX=559292 GN=CYS4 PE=1 SV=1	1.98862e+06	2.03541e+06	2.2535e+06	849956	963505	1.59785e+06	938159	935811	821387
37	37	sp|P0CX36|RS4B_YEAST	40S ribosomal protein S4-B OS=Saccharomyces cerevisiae (strain ATCC 204508 / S288c) OX=559292 GN=RPS4B PE=1 SV=1	1.68239e+07	1.64973e+07	1.58446e+07	1.78664e+07	1.92982e+07	1.81889e+07	1.59031e+07	1.52614e+07	1.63825e+07
38	38	sp|P37291|GLYC_YEAST	Serine hydroxymethyltransferase, cytosolic OS=Saccharomyces cerevisiae (strain ATCC 204508 / S288c) OX=559292 GN=SHM2 PE=1 SV=2	1.48656e+07	1.5931e+07	1.51986e+07	8.55562e+06	9.1251e+06	9.45604e+06	1.3969e+07	1.58828e+07	1.74612e+07
39	39	sp|P23248|RS3A2_YEAST	40S ribosomal protein S1-B OS=Saccharomyces cerevisiae (strain ATCC 204508 / S288c) OX=559292 GN=RPS1B PE=1 SV=3	1.39279e+06	1.30719e+06	1.35398e+06	1.25549e+06	1.23556e+06	1.46017e+06	1.17919e+06	1.14611e+06	1.21404e+06
40	40	sp|Q08972|NEW1_YEAST	[NU+] prion formation protein 1 OS=Saccharomyces cerevisiae (strain ATCC 204508 / S288c) OX=559292 GN=NEW1 PE=1 SV=1	990853	924705	1.01114e+06	739081	787834	764673	826969	686931	674995
41	41	sp|P06168|ILV5_YEAST	Ketol-acid reductoisomerase, mitochondrial OS=Saccharomyces cerevisiae (strain ATCC 204508 / S288c) OX=559292 GN=ILV5 PE=1 SV=1	8.36498e+06	8.52111e+06	9.44744e+06	4.11805e+06	4.45756e+06	4.29938e+06	5.29471e+06	4.8185e+06	4.37151e+06
42	42	sp|P38249|EIF3A_YEAST	Eukaryotic translation initiation factor 3 subunit A OS=Saccharomyces cerevisiae (strain ATCC 204508 / S288c) OX=559292 GN=RPG1 PE=1 SV=1	1.19542e+06	1.10598e+06	1.20919e+06	754720	853914	852506	815512	666038	671357
43	43	sp|P47169|MET5_YEAST	Sulfite reductase [NADPH] subunit beta OS=Saccharomyces cerevisiae (strain ATCC 204508 / S288c) OX=559292 GN=MET5 PE=1 SV=1	193122	168687	165003	485540	664082	671688	527084	475560	504636
44	44	sp|P07262|DHE4_YEAST	NADP-specific glutamate dehydrogenase 1 OS=Saccharomyces cerevisiae (strain ATCC 204508 / S288c) OX=559292 GN=GDH1 PE=1 SV=2	1.15288e+07	1.18454e+07	1.25691e+07	8.39134e+06	8.12801e+06	9.22123e+06	1.17515e+07	1.18536e+07	1.02392e+07
45	45	sp|P17076|RL8A_YEAST	60S ribosomal protein L8-A OS=Saccharomyces cerevisiae (strain ATCC 204508 / S288c) OX=559292 GN=RPL8A PE=1 SV=4	431932	350001	368229	266965	337199	325525	274679	248348	259434
46	46	sp|P05030|PMA1_YEAST	Plasma membrane ATPase 1 OS=Saccharomyces cerevisiae (strain ATCC 204508 / S288c) OX=559292 GN=PMA1 PE=1 SV=2	8.60201e+06	8.32583e+06	8.871e+06	7.97787e+06	7.74837e+06	8.27696e+06	7.36244e+06	7.3876e+06	7.49795e+06
47	47	sp|P14126|RL3_YEAST	60S ribosomal protein L3 OS=Saccharomyces cerevisiae (strain ATCC 204508 / S288c) OX=559292 GN=RPL3 PE=1 SV=4	8.59812e+06	8.80365e+06	7.48883e+06	1.24578e+07	1.17322e+07	1.27296e+07	1.04173e+07	1.03623e+07	1.04602e+07
48	48	sp|P04802|SYDC_YEAST	Aspartate--tRNA ligase, cytoplasmic OS=Saccharomyces cerevisiae (strain ATCC 204508 / S288c) OX=559292 GN=DPS1 PE=1 SV=3	1.97624e+06	2.16858e+06	2.21143e+06	1.77995e+06	1.94756e+06	2.00684e+06	2.23645e+06	1.59935e+06	2.03781e+06
49	49	sp|P07806|SYV_YEAST	Valine--tRNA ligase, mitochondrial OS=Saccharomyces cerevisiae (strain ATCC 204508 / S288c) OX=559292 GN=VAS1 PE=1 SV=2	1.27238e+06	1.11986e+06	1.24381e+06	992681	1.03679e+06	1.18191e+06	984407	923390	900419
50	50	sp|P40069|IMB4_YEAST	Importin subunit beta-4 OS=Saccharomyces cerevisiae (strain ATCC 204508 / S288c) OX=559292 GN=KAP123 PE=1 SV=1	1.32152e+06	1.32653e+06	1.05139e+06	697069	820709	1.06378e+06	1.01002e+06	659107	530245
51	51	sp|P32589|HSP7F_YEAST	Heat shock protein homolog SSE1 OS=Saccharomyces cerevisiae (strain ATCC 204508 / S288c) OX=559292 GN=SSE1 PE=1 SV=4	2.69415e+06	2.85182e+06	2.72629e+06	2.11291e+06	2.05774e+06	2.20815e+06	1.69937e+06	1.69634e+06	1.61974e+06
52	52	sp|P04147|PABP_YEAST	Polyadenylate-binding protein, cytoplasmic and nuclear OS=Saccharomyces cerevisiae (strain ATCC 204508 / S288c) OX=559292 GN=PAB1 PE=1 SV=4	2.41895e+06	2.48399e+06	2.47249e+06	1.45012e+06	1.4483e+06	1.7981e+06	1.1853e+06	1.30408e+06	1.18964e+06
53	53	sp|P11353|HEM6_YEAST	Oxygen-dependent coproporphyrinogen-III oxidase OS=Saccharomyces cerevisiae (strain ATCC 204508 / S288c) OX=559292 GN=HEM13 PE=1 SV=2	108647	162119	173402	2.56004e+06	2.91523e+06	2.68105e+06	4.46057e+06	4.25396e+06	4.47598e+06
54	54	sp|P36008|EF1G2_YEAST	Elongation factor 1-gamma 2 OS=Saccharomyces cerevisiae (strain ATCC 204508 / S288c) OX=559292 GN=TEF4 PE=1 SV=1	2.06915e+06	2.17185e+06	2.05032e+06	1.36059e+06	1.2054e+06	1.46861e+06	1.22122e+06	1.25061e+06	3.20473e+06
55	55	sp|P0CX38|RS6B_YEAST	40S ribosomal protein S6-B OS=Saccharomyces cerevisiae (strain ATCC 204508 / S288c) OX=559292 GN=RPS6B PE=1 SV=1	7.87312e+06	8.38524e+06	7.22047e+06	5.42938e+06	5.03629e+06	5.84403e+06	4.6015e+06	4.68057e+06	4.64594e+06
56	56	sp|P07244|PUR2_YEAST	Bifunctional purine biosynthetic protein ADE5,7 OS=Saccharomyces cerevisiae (strain ATCC 204508 / S288c) OX=559292 GN=ADE5,7 PE=1 SV=1	4.1304e+06	3.71285e+06	3.58189e+06	2.41751e+06	2.7764e+06	2.6912e+06	3.01903e+06	2.74715e+06	2.421e+06
57	57	sp|P15019|TAL1_YEAST	Transaldolase OS=Saccharomyces cerevisiae (strain ATCC 204508 / S288c) OX=559292 GN=TAL1 PE=1 SV=4	1.70999e+06	1.75685e+06	1.89543e+06	1.9863e+06	1.89161e+06	2.04427e+06	2.21936e+06	2.26317e+06	2.16444e+06
58	58	sp|P00817|IPYR_YEAST	Inorganic pyrophosphatase OS=Saccharomyces cerevisiae (strain ATCC 204508 / S288c) OX=559292 GN=IPP1 PE=1 SV=4	3.14384e+06	3.22989e+06	3.65949e+06	2.60675e+06	2.38447e+06	2.46384e+06	3.77966e+06	4.09535e+06	3.79588e+06
59	59	sp|P38972|PUR4_YEAST	Phosphoribosylformylglycinamidine synthase OS=Saccharomyces cerevisiae (strain ATCC 204508 / S288c) OX=559292 GN=ADE6 PE=1 SV=2	871858	936332	934972	461039	623750	599157	694983	614253	546084
60	60	sp|P35527|K1C9_HUMAN	Keratin, type I cytoskeletal 9 OS=Homo sapiens OX=9606 GN=KRT9 PE=1 SV=3	148882	391662	183899	420275	217567	235539	304000	340530	200295
61	61	sp|P31116|DHOM_YEAST	Homoserine dehydrogenase OS=Saccharomyces cerevisiae (strain ATCC 204508 / S288c) OX=559292 GN=HOM6 PE=1 SV=1	3.09076e+06	2.91085e+06	3.33162e+06	2.04972e+06	2.53892e+06	2.0269e+06	2.47737e+06	2.13172e+06	1.99058e+06
62	62	sp|Q05022|RRP5_YEAST	rRNA biogenesis protein RRP5 OS=Saccharomyces cerevisiae (strain ATCC 204508 / S288c) OX=559292 GN=RRP5 PE=1 SV=1	680734	588484	633550	265199	349980	305593	242860	268988	213600
63	63	sp|Q05506|SYRC_YEAST	Arginine--tRNA ligase, cytoplasmic OS=Saccharomyces cerevisiae (strain ATCC 204508 / S288c) OX=559292 GN=YDR341C PE=1 SV=1	4.52954e+06	4.20335e+06	4.42422e+06	3.12571e+06	3.23378e+06	3.1824e+06	3.38205e+06	2.86172e+06	2.86563e+06
64	64	sp|P41338|THIL_YEAST	Acetyl-CoA acetyltransferase OS=Saccharomyces cerevisiae (strain ATCC 204508 / S288c) OX=559292 GN=ERG10 PE=1 SV=3	4.06486e+06	4.20646e+06	4.12233e+06	1.33639e+06	1.20944e+06	1.28783e+06	3.60743e+06	3.53154e+06	3.31454e+06
65	65	sp|P14540|ALF_YEAST	Fructose-bisphosphate aldolase OS=Saccharomyces cerevisiae (strain ATCC 204508 / S288c) OX=559292 GN=FBA1 PE=1 SV=3	5.28101e+06	5.15889e+06	4.89628e+06	7.72702e+06	8.08352e+06	8.36922e+06	7.04327e+06	6.42461e+06	5.96606e+06
66	66	sp|P41805|RL10_YEAST	60S ribosomal protein L10 OS=Saccharomyces cerevisiae (strain ATCC 204508 / S288c) OX=559292 GN=RPL10 PE=1 SV=1	5.7059e+06	5.37944e+06	5.63661e+06	7.80933e+06	8.2792e+06	9.94538e+06	7.82827e+06	4.9761e+06	6.40747e+06
67	67	sp|P54115|ALDH6_YEAST	Magnesium-activated aldehyde dehydrogenase, cytosolic OS=Saccharomyces cerevisiae (strain ATCC 204508 / S288c) OX=559292 GN=ALD6 PE=1 SV=4	2.46275e+06	2.25677e+06	2.38608e+06	1.34594e+06	1.26672e+06	1.47284e+06	1.54066e+06	1.50879e+06	1.14535e+06
68	68	sp|P37302|APE3_YEAST	Aminopeptidase Y OS=Saccharomyces cerevisiae (strain ATCC 204508 / S288c) OX=559292 GN=APE3 PE=1 SV=1	514537	546060	533136	418415	254598	321099	607952	657435	529249
69	69	sp|P35908|K22E_HUMAN	Keratin, type II cytoskeletal 2 epidermal OS=Homo sapiens OX=9606 GN=KRT2 PE=1 SV=2	55195.8	80140.1	76150.3	310368	23859.1	65084.1	145505	165959	77247
70	70	sp|P26637|SYLC_YEAST	Leucine--tRNA ligase, cytoplasmic OS=Saccharomyces cerevisiae (strain ATCC 204508 / S288c) OX=559292 GN=CDC60 PE=1 SV=1	1.42948e+06	1.3091e+06	1.34791e+06	923260	992125	1.02906e+06	1.20817e+06	927234	927373
71	71	sp|P06106|CYSD_YEAST	Homocysteine/cysteine synthase OS=Saccharomyces cerevisiae (strain ATCC 204508 / S288c) OX=559292 GN=MET17 PE=1 SV=3	1.50902e+06	1.37356e+06	1.30831e+06	1.88904e+06	3.10177e+06	1.98435e+06	2.74518e+06	2.3997e+06	1.95144e+06
72	72	sp|A6ZY89|ARO1_YEAS7	Pentafunctional AROM polypeptide OS=Saccharomyces cerevisiae (strain YJM789) OX=307796 GN=ARO1 PE=3 SV=1	904005	863223	907467	648111	711731	687500	824177	892061	752503
73	73	sp|P05750|RS3_YEAST	40S ribosomal protein S3 OS=Saccharomyces cerevisiae (strain ATCC 204508 / S288c) OX=559292 GN=RPS3 PE=1 SV=5	1.2977e+07	1.07838e+07	1.09509e+07	1.08101e+07	1.12583e+07	1.12685e+07	1.07447e+07	1.01183e+07	1.01293e+07
74	74	sp|P37012|PGM2_YEAST	Phosphoglucomutase 2 OS=Saccharomyces cerevisiae (strain ATCC 204508 / S288c) OX=559292 GN=PGM2 PE=1 SV=1	133516	156907	183619	2.48945e+06	2.7099e+06	2.55145e+06	2.35228e+06	2.19669e+06	2.16278e+06
75	75	sp|P14904|AMPL_YEAST	Vacuolar aminopeptidase 1 OS=Saccharomyces cerevisiae (strain ATCC 204508 / S288c) OX=559292 GN=APE1 PE=1 SV=2	191496	228150	218001	2.00897e+06	1.9323e+06	1.79874e+06	1.89233e+06	1.90933e+06	2.10761e+06
76	76	sp|P17536|TPM1_YEAST	Tropomyosin-1 OS=Saccharomyces cerevisiae (strain ATCC 204508 / S288c) OX=559292 GN=TPM1 PE=1 SV=1	204948	271585	223413	176555	136902	185075	278116	311224	266129
77	77	sp|Q12460|NOP56_YEAST	Nucleolar protein 56 OS=Saccharomyces cerevisiae (strain ATCC 204508 / S288c) OX=559292 GN=NOP56 PE=1 SV=1	1.59964e+06	1.68529e+06	1.70676e+06	1.05203e+06	1.23786e+06	1.35472e+06	896585	711208	707529
78	78	sp|P07245|C1TC_YEAST	C-1-tetrahydrofolate synthase, cytoplasmic OS=Saccharomyces cerevisiae (strain ATCC 204508 / S288c) OX=559292 GN=ADE3 PE=1 SV=1	1.21828e+06	1.23352e+06	1.18783e+06	797923	866689	998394	1.03997e+06	1.01814e+06	971250
79	79	sp|P53622|COPA_YEAST	Coatomer subunit alpha OS=Saccharomyces cerevisiae (strain ATCC 204508 / S288c) OX=559292 GN=COP1 PE=1 SV=2	561989	556800	615604	528491	562673	543475	549405	524966	510579
80	80	sp|P25443|RS2_YEAST	40S ribosomal protein S2 OS=Saccharomyces cerevisiae (strain ATCC 204508 / S288c) OX=559292 GN=RPS2 PE=1 SV=3	1.07834e+07	8.94696e+06	8.97961e+06	7.18557e+06	7.25163e+06	8.32284e+06	6.41434e+06	6.58682e+06	6.85087e+06
81	81	sp|P26786|RS7A_YEAST	40S ribosomal protein S7-A OS=Saccharomyces cerevisiae (strain ATCC 204508 / S288c) OX=559292 GN=RPS7A PE=1 SV=4	1.21102e+07	1.0083e+07	9.61373e+06	6.8091e+06	7.94545e+06	8.11899e+06	6.45376e+06	5.70672e+06	6.4569e+06
82	82	sp|P43616|DUG1_YEAST	Cys-Gly metallodipeptidase DUG1 OS=Saccharomyces cerevisiae (strain ATCC 204508 / S288c) OX=559292 GN=DUG1 PE=1 SV=1	715203	841698	920263	543373	492426	510351	864499	862578	821836
83	83	sp|P13188|SYQ_YEAST	Glutamine--tRNA ligase OS=Saccharomyces cerevisiae (strain ATCC 204508 / S288c) OX=559292 GN=GLN4 PE=1 SV=2	679094	695672	697691	472306	455255	504124	484584	505290	457757
84	84	sp|P06105|SC160_YEAST	Protein SCP160 OS=Saccharomyces cerevisiae (strain ATCC 204508 / S288c) OX=559292 GN=SCP160 PE=1 SV=3	1.25582e+06	1.29545e+06	1.43549e+06	976286	1.23106e+06	1.15675e+06	1.3055e+06	1.18356e+06	1.09408e+06
85	85	sp|P07284|SYSC_YEAST	Serine--tRNA ligase, cytoplasmic OS=Saccharomyces cerevisiae (strain ATCC 204508 / S288c) OX=559292 GN=SES1 PE=1 SV=2	1.74582e+06	1.80579e+06	1.79316e+06	1.63726e+06	1.7035e+06	1.69437e+06	1.71543e+06	1.52304e+06	1.51083e+06
86	86	sp|P10596|INV4_YEASX	Invertase 4 OS=Saccharomyces cerevisiae OX=4932 GN=SUC4 PE=3 SV=1	18587.7	18612.7	19396.9	116504	197806	174180	213974	119349	136069
87	87	sp|Q05911|PUR8_YEAST	Adenylosuccinate lyase OS=Saccharomyces cerevisiae (strain ATCC 204508 / S288c) OX=559292 GN=ADE13 PE=1 SV=1	1.38965e+06	1.18234e+06	1.26982e+06	765380	823876	889705	968895	728518	924514
88	88	sp|P38715|GRE3_YEAST	NADPH-dependent aldose reductase GRE3 OS=Saccharomyces cerevisiae (strain ATCC 204508 / S288c) OX=559292 GN=GRE3 PE=1 SV=1	207893	277412	254845	432297	437913	404257	611115	505634	620107
89	89	sp|P16140|VATB_YEAST	V-type proton ATPase subunit B OS=Saccharomyces cerevisiae (strain ATCC 204508 / S288c) OX=559292 GN=VMA2 PE=1 SV=2	903220	881718	856801	1.47253e+06	1.53476e+06	1.47639e+06	1.37528e+06	1.31302e+06	1.26219e+06
90	90	sp|P19882|HSP60_YEAST	Heat shock protein 60, mitochondrial OS=Saccharomyces cerevisiae (strain ATCC 204508 / S288c) OX=559292 GN=HSP60 PE=1 SV=1	1.62514e+06	1.62989e+06	1.61012e+06	1.24862e+06	1.26068e+06	1.31408e+06	1.17259e+06	973082	913897
91	91	sp|P04807|HXKB_YEAST	Hexokinase-2 OS=Saccharomyces cerevisiae (strain ATCC 204508 / S288c) OX=559292 GN=HXK2 PE=1 SV=4	1.37428e+06	1.53762e+06	1.61692e+06	1.34055e+06	1.27363e+06	1.45403e+06	1.35343e+06	1.45787e+06	1.41292e+06
92	92	sp|P16474|BIP_YEAST	Endoplasmic reticulum chaperone BiP OS=Saccharomyces cerevisiae (strain ATCC 204508 / S288c) OX=559292 GN=KAR2 PE=1 SV=1	574577	644563	631430	369925	430155	363467	420554	431879	429248
93	93	sp|P07267|CARP_YEAST	Saccharopepsin OS=Saccharomyces cerevisiae (strain ATCC 204508 / S288c) OX=559292 GN=PEP4 PE=1 SV=1	675612	558882	780185	1.30214e+06	1.33082e+06	1.18864e+06	1.57184e+06	1.45019e+06	1.53006e+06
94	94	sp|P10081|IF4A_YEAST	ATP-dependent RNA helicase eIF4A OS=Saccharomyces cerevisiae (strain ATCC 204508 / S288c) OX=559292 GN=TIF1 PE=1 SV=3	1.80206e+07	1.55455e+07	1.617e+07	9.25867e+06	9.77919e+06	1.01737e+07	9.88011e+06	9.49081e+06	9.60103e+06
95	95	sp|P38219|OLA1_YEAST	Obg-like ATPase 1 OS=Saccharomyces cerevisiae (strain ATCC 204508 / S288c) OX=559292 GN=OLA1 PE=1 SV=1	4.95252e+06	5.13967e+06	5.3341e+06	4.48679e+06	4.66977e+06	4.80302e+06	4.32682e+06	3.85175e+06	2.52289e+06
96	96	sp|P38011|GBLP_YEAST	Guanine nucleotide-binding protein subunit beta-like protein OS=Saccharomyces cerevisiae (strain ATCC 204508 / S288c) OX=559292 GN=ASC1 PE=1 SV=4	1.43078e+07	1.16512e+07	1.3271e+07	7.02931e+06	7.11671e+06	7.81289e+06	7.32735e+06	6.72105e+06	6.7206e+06
97	97	sp|P00815|HIS2_YEAST	Histidine biosynthesis trifunctional protein OS=Saccharomyces cerevisiae (strain ATCC 204508 / S288c) OX=559292 GN=HIS4 PE=1 SV=3	384505	345505	317265	487426	529638	553495	531357	518914	445589
98	98	sp|Q12213|RL7B_YEAST	60S ribosomal protein L7-B OS=Saccharomyces cerevisiae (strain ATCC 204508 / S288c) OX=559292 GN=RPL7B PE=1 SV=3	24706.1	33199.3	31923.5	52424	44533.3	78708.7	43814.9	47788.9	53175.2
99	99	sp|P05755|RS9B_YEAST	40S ribosomal protein S9-B OS=Saccharomyces cerevisiae (strain ATCC 204508 / S288c) OX=559292 GN=RPS9B PE=1 SV=4	361599	341082	384367	230810	223126	250196	240784	238769	236860
100	100	sp|P10664|RL4A_YEAST	60S ribosomal protein L4-A OS=Saccharomyces cerevisiae (strain ATCC 204508 / S288c) OX=559292 GN=RPL4A PE=1 SV=4	5.98243e+06	6.75942e+06	5.73528e+06	6.66502e+06	7.05521e+06	7.97949e+06	5.51484e+06	4.81289e+06	5.02606e+06
101	101	sp|A6ZN26|EIF3C_YEAS7	Eukaryotic translation initiation factor 3 subunit C OS=Saccharomyces cerevisiae (strain YJM789) OX=307796 GN=NIP1 PE=3 SV=1	1.89882e+06	1.69521e+06	1.86336e+06	1.16818e+06	1.32258e+06	1.31838e+06	1.28522e+06	1.17657e+06	1.12556e+06
102	102	sp|P04806|HXKA_YEAST	Hexokinase-1 OS=Saccharomyces cerevisiae (strain ATCC 204508 / S288c) OX=559292 GN=HXK1 PE=1 SV=2	98826.7	93276.3	109967	3.65407e+06	3.77292e+06	3.62854e+06	2.10353e+06	2.21108e+06	2.40396e+06
103	103	sp|P0CX46|RL2B_YEAST	60S ribosomal protein L2-B OS=Saccharomyces cerevisiae (strain ATCC 204508 / S288c) OX=559292 GN=RPL2B PE=1 SV=1	4.74992e+06	5.12591e+06	4.3648e+06	4.53163e+06	4.97435e+06	4.56579e+06	3.91763e+06	4.14825e+06	4.10207e+06
104	104	sp|P00958|SYMC_YEAST	Methionine--tRNA ligase, cytoplasmic OS=Saccharomyces cerevisiae (strain ATCC 204508 / S288c) OX=559292 GN=MES1 PE=1 SV=4	332567	297140	346906	219926	290655	229079	338146	213644	230538
105	105	sp|P26783|RS5_YEAST	40S ribosomal protein S5 OS=Saccharomyces cerevisiae (strain ATCC 204508 / S288c) OX=559292 GN=RPS5 PE=1 SV=3	1.28942e+07	1.0932e+07	1.04681e+07	1.01185e+07	1.2498e+07	1.20409e+07	1.00402e+07	7.81419e+06	7.91186e+06
106	106	sp|P41277|GPP1_YEAST	Glycerol-1-phosphate phosphohydrolase 1 OS=Saccharomyces cerevisiae (strain ATCC 204508 / S288c) OX=559292 GN=GPP1 PE=1 SV=3	545499	653226	604905	1.5732e+06	1.40844e+06	1.90285e+06	983142	942107	880550
107	107	sp|P07251|ATPA_YEAST	ATP synthase subunit alpha, mitochondrial OS=Saccharomyces cerevisiae (strain ATCC 204508 / S288c) OX=559292 GN=ATP1 PE=1 SV=5	2.7356e+06	2.66969e+06	2.68545e+06	922174	995305	896587	1.16663e+06	1.13292e+06	1.08415e+06
108	108	sp|P49090|ASNS2_YEAST	Asparagine synthetase [glutamine-hydrolyzing] 2 OS=Saccharomyces cerevisiae (strain ATCC 204508 / S288c) OX=559292 GN=ASN2 PE=1 SV=2	510857	479033	463928	263592	289275	245735	125397	116368	123011
109	109	sp|P54838|DAK1_YEAST	Dihydroxyacetone kinase 1 OS=Saccharomyces cerevisiae (strain ATCC 204508 / S288c) OX=559292 GN=DAK1 PE=1 SV=1	423173	444628	444236	594284	548690	601684	715891	629327	659951
110	110	sp|P42945|UTP10_YEAST	U3 small nucleolar RNA-associated protein 10 OS=Saccharomyces cerevisiae (strain ATCC 204508 / S288c) OX=559292 GN=UTP10 PE=1 SV=1	386626	362773	384837	270972	258905	260749	245362	209633	212451
111	111	sp|P38088|SYG_YEAST	Glycine--tRNA ligase 1, mitochondrial OS=Saccharomyces cerevisiae (strain ATCC 204508 / S288c) OX=559292 GN=GRS1 PE=1 SV=3	379716	378465	355329	205642	261934	290550	259919	245351	233361
112	112	sp|P16120|THRC_YEAST	Threonine synthase OS=Saccharomyces cerevisiae (strain ATCC 204508 / S288c) OX=559292 GN=THR4 PE=1 SV=1	923398	1.03212e+06	1.06289e+06	701223	722578	749244	786613	802568	671548
113	113	sp|P09938|RIR2_YEAST	Ribonucleoside-diphosphate reductase small chain 1 OS=Saccharomyces cerevisiae (strain ATCC 204508 / S288c) OX=559292 GN=RNR2 PE=1 SV=2	1.02814e+06	1.01631e+06	1.11771e+06	4.23155e+06	3.9994e+06	4.0067e+06	4.06054e+06	3.75957e+06	4.15589e+06
114	114	sp|P26785|RL16B_YEAST	60S ribosomal protein L16-B OS=Saccharomyces cerevisiae (strain ATCC 204508 / S288c) OX=559292 GN=RPL16B PE=1 SV=3	1.68856e+06	1.50361e+06	1.41785e+06	2.82625e+06	3.03375e+06	3.2386e+06	2.91399e+06	2.39646e+06	2.74446e+06
115	115	sp|P32861|UGPA1_YEAST	UTP--glucose-1-phosphate uridylyltransferase OS=Saccharomyces cerevisiae (strain ATCC 204508 / S288c) OX=559292 GN=UGP1 PE=1 SV=1	316129	226047	306458	450013	435353	470668	507239	520404	506937
116	116	sp|P53221|RL26B_YEAST	60S ribosomal protein L26-B OS=Saccharomyces cerevisiae (strain ATCC 204508 / S288c) OX=559292 GN=RPL26B PE=1 SV=2	1.05676e+07	1.1232e+07	9.98439e+06	1.80177e+07	1.64246e+07	1.8444e+07	1.39492e+07	1.68293e+07	1.59662e+07
117	117	sp|P49723|RIR4_YEAST	Ribonucleoside-diphosphate reductase small chain 2 OS=Saccharomyces cerevisiae (strain ATCC 204508 / S288c) OX=559292 GN=RNR4 PE=1 SV=1	2.52685e+06	2.35208e+06	2.51425e+06	5.94817e+06	5.98881e+06	5.86226e+06	5.6655e+06	5.62152e+06	6.12912e+06
118	118	sp|P38968|SEC31_YEAST	Protein transport protein SEC31 OS=Saccharomyces cerevisiae (strain ATCC 204508 / S288c) OX=559292 GN=SEC31 PE=1 SV=3	306288	343137	361206	239303	269434	256044	323448	331411	324175
119	119	sp|P0CX83|RL19B_YEAST	60S ribosomal protein L19-B OS=Saccharomyces cerevisiae (strain ATCC 204508 / S288c) OX=559292 GN=RPL19B PE=1 SV=1	5.18636e+06	4.70452e+06	5.0733e+06	1.11458e+07	1.07578e+07	1.10293e+07	9.02717e+06	8.83416e+06	9.11376e+06
120	120	sp|P26321|RL5_YEAST	60S ribosomal protein L5 OS=Saccharomyces cerevisiae (strain ATCC 204508 / S288c) OX=559292 GN=RPL5 PE=1 SV=4	6.46997e+06	7.01797e+06	6.34295e+06	5.88858e+06	6.08089e+06	6.75728e+06	4.36367e+06	5.72173e+06	5.43161e+06
121	121	sp|P15180|SYKC_YEAST	Lysine--tRNA ligase, cytoplasmic OS=Saccharomyces cerevisiae (strain ATCC 204508 / S288c) OX=559292 GN=KRS1 PE=1 SV=2	2.64272e+06	2.65677e+06	2.58049e+06	1.42349e+06	1.54534e+06	1.62032e+06	1.33656e+06	1.1968e+06	1.21747e+06
122	122	sp|P38934|BFR1_YEAST	Nuclear segregation protein BFR1 OS=Saccharomyces cerevisiae (strain ATCC 204508 / S288c) OX=559292 GN=BFR1 PE=1 SV=1	198669	247426	237818	213876	199048	236896	250689	230694	200200
123	123	sp|P39692|MET10_YEAST	Sulfite reductase [NADPH] flavoprotein component OS=Saccharomyces cerevisiae (strain ATCC 204508 / S288c) OX=559292 GN=MET10 PE=1 SV=2	130300	89903.8	122134	323510	474101	407604	291343	343252	348182
124	124	sp|P0CX56|RS18B_YEAST	40S ribosomal protein S18-B OS=Saccharomyces cerevisiae (strain ATCC 204508 / S288c) OX=559292 GN=RPS18B PE=1 SV=1	3.14731e+07	3.26295e+07	2.9978e+07	3.15871e+07	3.13809e+07	2.80799e+07	2.55014e+07	2.27727e+07	2.40672e+07
125	125	sp|P33322|CBF5_YEAST	H/ACA ribonucleoprotein complex subunit CBF5 OS=Saccharomyces cerevisiae (strain ATCC 204508 / S288c) OX=559292 GN=CBF5 PE=1 SV=1	1.17805e+06	980407	1.09797e+06	709452	709650	746534	636940	567372	566210
126	126	sp|P80210|PURA_YEAST	Adenylosuccinate synthetase OS=Saccharomyces cerevisiae (strain ATCC 204508 / S288c) OX=559292 GN=ADE12 PE=1 SV=3	1.00125e+06	841069	926231	1.01673e+06	758252	670340	1.0633e+06	959829	887777
127	127	sp|P38788|SSZ1_YEAST	Ribosome-associated complex subunit SSZ1 OS=Saccharomyces cerevisiae (strain ATCC 204508 / S288c) OX=559292 GN=SSZ1 PE=1 SV=2	1.611e+06	1.73039e+06	1.7312e+06	1.34086e+06	1.44737e+06	1.43595e+06	1.3156e+06	1.30063e+06	1.11307e+06
128	128	sp|P32327|PYC2_YEAST	Pyruvate carboxylase 2 OS=Saccharomyces cerevisiae (strain ATCC 204508 / S288c) OX=559292 GN=PYC2 PE=1 SV=2	246800	228200	249570	182497	189948	186882	173042	194127	163366
129	129	sp|P54839|HMCS_YEAST	Hydroxymethylglutaryl-CoA synthase OS=Saccharomyces cerevisiae (strain ATCC 204508 / S288c) OX=559292 GN=ERG13 PE=1 SV=1	1.83146e+06	1.88496e+06	1.89949e+06	494710	479062	451672	1.01575e+06	1.08962e+06	996603
130	130	sp|Q12363|WTM1_YEAST	Transcriptional modulator WTM1 OS=Saccharomyces cerevisiae (strain ATCC 204508 / S288c) OX=559292 GN=WTM1 PE=1 SV=1	540612	595361	618385	1.26162e+06	1.21277e+06	1.24231e+06	1.75633e+06	2.06171e+06	2.0146e+06
131	131	sp|P38708|YHI0_YEAST	Putative proline--tRNA ligase YHR020W OS=Saccharomyces cerevisiae (strain ATCC 204508 / S288c) OX=559292 GN=YHR020W PE=1 SV=1	440955	401881	350713	309413	343800	275461	276690	228430	203968
132	132	sp|P34730|BMH2_YEAST	Protein BMH2 OS=Saccharomyces cerevisiae (strain ATCC 204508 / S288c) OX=559292 GN=BMH2 PE=1 SV=3	150830	151755	163879	132501	147237	166410	147674	152219	135443
133	133	sp|P39730|IF2P_YEAST	Eukaryotic translation initiation factor 5B OS=Saccharomyces cerevisiae (strain ATCC 204508 / S288c) OX=559292 GN=FUN12 PE=1 SV=2	1.01837e+06	989025	932792	714599	676067	659941	526947	617836	611372
134	134	sp|P0CS91|HSP77_YEASX	Import motor subunit, mitochondrial OS=Saccharomyces cerevisiae OX=4932 GN=SSC1 PE=1 SV=1	820527	834253	841256	443203	528220	578705	444023	447733	378420
135	135	sp|P53090|ARO8_YEAST	Aromatic/aminoadipate aminotransferase 1 OS=Saccharomyces cerevisiae (strain ATCC 204508 / S288c) OX=559292 GN=ARO8 PE=1 SV=1	1.17923e+06	1.08528e+06	1.08228e+06	666060	737390	667501	824518	798767	724126
136	136	sp|P04801|SYTC_YEAST	Threonine--tRNA ligase, cytoplasmic OS=Saccharomyces cerevisiae (strain ATCC 204508 / S288c) OX=559292 GN=THS1 PE=1 SV=2	1.70041e+06	1.58912e+06	1.46237e+06	1.04305e+06	1.18029e+06	1.18409e+06	1.01507e+06	1.17381e+06	1.11854e+06
137	137	sp|P50095|IMDH3_YEAST	Inosine-5'-monophosphate dehydrogenase 3 OS=Saccharomyces cerevisiae (strain ATCC 204508 / S288c) OX=559292 GN=IMD3 PE=1 SV=1	434969	424684	400909	114017	137225	103144	155735	152190	140471
138	138	sp|P09624|DLDH_YEAST	Dihydrolipoyl dehydrogenase, mitochondrial OS=Saccharomyces cerevisiae (strain ATCC 204508 / S288c) OX=559292 GN=LPD1 PE=1 SV=1	424836	410674	429107	233392	224157	259014	422534	527588	478857
139	139	sp|P39683|NPT1_YEAST	Nicotinate phosphoribosyltransferase OS=Saccharomyces cerevisiae (strain ATCC 204508 / S288c) OX=559292 GN=NPT1 PE=1 SV=3	462306	498899	555935	316657	327408	351605	645315	635489	687908
140	140	sp|P05759|RS31_YEAST	Ubiquitin-40S ribosomal protein S31 OS=Saccharomyces cerevisiae (strain ATCC 204508 / S288c) OX=559292 GN=RPS31 PE=1 SV=3	1.10822e+07	1.04373e+07	1.04494e+07	1.28755e+07	1.18639e+07	1.20493e+07	8.90931e+06	9.87796e+06	1.00345e+07
141	141	sp|P15303|SEC23_YEAST	Protein transport protein SEC23 OS=Saccharomyces cerevisiae (strain ATCC 204508 / S288c) OX=559292 GN=SEC23 PE=1 SV=1	526563	383689	500747	462214	405429	474749	410295	436172	398489
142	142	sp|P22855|MAN1_YEAST	Alpha-mannosidase OS=Saccharomyces cerevisiae (strain ATCC 204508 / S288c) OX=559292 GN=AMS1 PE=1 SV=2	112647	97501.9	101029	147311	105218	120475	153121	223519	156827
143	143	sp|P32454|APE2_YEAST	Aminopeptidase 2, mitochondrial OS=Saccharomyces cerevisiae (strain ATCC 204508 / S288c) OX=559292 GN=APE2 PE=1 SV=4	226824	259732	223129	336083	397439	389009	430314	377765	389075
144	144	sp|P06634|DED1_YEAST	ATP-dependent RNA helicase DED1 OS=Saccharomyces cerevisiae (strain ATCC 204508 / S288c) OX=559292 GN=DED1 PE=1 SV=2	1.89663e+06	1.77676e+06	1.77691e+06	849882	991955	1.05001e+06	959448	895435	894705
145	145	sp|P17967|PDI_YEAST	Protein disulfide-isomerase OS=Saccharomyces cerevisiae (strain ATCC 204508 / S288c) OX=559292 GN=PDI1 PE=1 SV=2	359070	404393	313753	543954	532414	507770	413625	433121	408361
146	146	sp|Q12122|HOSM_YEAST	Homocitrate synthase, mitochondrial OS=Saccharomyces cerevisiae (strain ATCC 204508 / S288c) OX=559292 GN=LYS21 PE=1 SV=1	258811	186308	187514	102445	122994	116015	174447	197486	155049
147	147	sp|Q03195|RLI1_YEAST	Translation initiation factor RLI1 OS=Saccharomyces cerevisiae (strain ATCC 204508 / S288c) OX=559292 GN=RLI1 PE=1 SV=1	1.72987e+06	1.59324e+06	1.58369e+06	976615	927128	1.12889e+06	898475	927060	864829
148	148	sp|P00360|G3P1_YEAST	Glyceraldehyde-3-phosphate dehydrogenase 1 OS=Saccharomyces cerevisiae (strain ATCC 204508 / S288c) OX=559292 GN=TDH1 PE=1 SV=3	74917	64121.5	59337.4	2.85052e+06	2.76811e+06	2.81085e+06	2.74554e+06	2.86256e+06	3.0005e+06
149	149	sp|P32481|IF2G_YEAST	Eukaryotic translation initiation factor 2 subunit gamma OS=Saccharomyces cerevisiae (strain ATCC 204508 / S288c) OX=559292 GN=GCD11 PE=1 SV=1	1.5693e+06	1.4208e+06	1.89472e+06	1.12728e+06	1.05039e+06	958792	1.00809e+06	788901	994345
150	150	sp|P53051|MALX3_YEAST	Oligo-1,6-glucosidase IMA1 OS=Saccharomyces cerevisiae (strain ATCC 204508 / S288c) OX=559292 GN=IMA1 PE=1 SV=1	36558.4	40678.7	45182.3	117653	93025.2	96448.1	199486	199905	189038
151	151	sp|P47912|LCF4_YEAST	Long-chain-fatty-acid--CoA ligase 4 OS=Saccharomyces cerevisiae (strain ATCC 204508 / S288c) OX=559292 GN=FAA4 PE=1 SV=1	200343	190041	175457	448902	570811	541506	491046	426674	507073
152	152	sp|P39976|DLD3_YEAST	D-2-hydroxyglutarate--pyruvate transhydrogenase DLD3 OS=Saccharomyces cerevisiae (strain ATCC 204508 / S288c) OX=559292 GN=DLD3 PE=1 SV=1	484961	506592	501022	615200	590898	640631	763892	638216	695579
153	153	sp|P43590|YFH6_YEAST	Uncharacterized peptidase YFR006W OS=Saccharomyces cerevisiae (strain ATCC 204508 / S288c) OX=559292 GN=YFR006W PE=1 SV=1	175743	216152	234544	176252	130685	140829	172558	225558	218400
154	154	sp|P47143|ADK_YEAST	Adenosine kinase OS=Saccharomyces cerevisiae (strain ATCC 204508 / S288c) OX=559292 GN=ADO1 PE=1 SV=1	896273	1.14669e+06	1.18507e+06	299487	295233	297847	845092	760769	691220
155	155	sp|P16862|PFKA2_YEAST	ATP-dependent 6-phosphofructokinase subunit beta OS=Saccharomyces cerevisiae (strain ATCC 204508 / S288c) OX=559292 GN=PFK2 PE=1 SV=4	1.21372e+06	1.16561e+06	1.14433e+06	1.33382e+06	1.4619e+06	1.45422e+06	1.25732e+06	1.25797e+06	1.30571e+06
156	156	sp|Q04409|EMI2_YEAST	Putative glucokinase-2 OS=Saccharomyces cerevisiae (strain ATCC 204508 / S288c) OX=559292 GN=EMI2 PE=1 SV=1	100992	46371.3	63900.3	558973	557425	540672	429163	439983	485542
157	157	sp|P00931|TRP_YEAST	Tryptophan synthase OS=Saccharomyces cerevisiae (strain ATCC 204508 / S288c) OX=559292 GN=TRP5 PE=1 SV=1	601372	569966	550674	414047	380483	486536	531638	493787	503809
158	158	sp|P27614|CBPS_YEAST	Carboxypeptidase S OS=Saccharomyces cerevisiae (strain ATCC 204508 / S288c) OX=559292 GN=CPS1 PE=1 SV=2	187178	320091	195056	162690	165339	212981	313998	540881	392896
159	159	sp|P0CX32|RS24B_YEAST	40S ribosomal protein S24-B OS=Saccharomyces cerevisiae (strain ATCC 204508 / S288c) OX=559292 GN=RPS24B PE=1 SV=1	2.1857e+07	1.98795e+07	1.82893e+07	1.54581e+07	1.44911e+07	1.61907e+07	1.41932e+07	1.41492e+07	1.59221e+07
160	160	sp|P38891|BCA1_YEAST	Branched-chain-amino-acid aminotransferase, mitochondrial OS=Saccharomyces cerevisiae (strain ATCC 204508 / S288c) OX=559292 GN=BAT1 PE=1 SV=1	637816	592539	750653	401528	485156	406791	496841	424596	497974
161	161	sp|P29704|FDFT_YEAST	Squalene synthase OS=Saccharomyces cerevisiae (strain ATCC 204508 / S288c) OX=559292 GN=ERG9 PE=1 SV=2	537982	565502	591749	679794	724243	680670	892333	754084	850259
162	162	sp|P32074|COPG_YEAST	Coatomer subunit gamma OS=Saccharomyces cerevisiae (strain ATCC 204508 / S288c) OX=559292 GN=SEC21 PE=1 SV=2	709977	1.05322e+06	802898	651202	675522	652711	854636	874054	817299
163	163	sp|P23776|EXG1_YEAST	Glucan 1,3-beta-glucosidase I/II OS=Saccharomyces cerevisiae (strain ATCC 204508 / S288c) OX=559292 GN=EXG1 PE=1 SV=1	790998	823302	960250	598047	480764	582400	807181	670766	654999
164	164	sp|P40054|SERA_YEAST	D-3-phosphoglycerate dehydrogenase 1 OS=Saccharomyces cerevisiae (strain ATCC 204508 / S288c) OX=559292 GN=SER3 PE=1 SV=1	145558	159837	128711	144213	253714	243521	250797	297207	238454
165	165	sp|P25087|ERG6_YEAST	Sterol 24-C-methyltransferase OS=Saccharomyces cerevisiae (strain ATCC 204508 / S288c) OX=559292 GN=ERG6 PE=1 SV=4	979278	1.01733e+06	925168	892749	953604	855624	1.18684e+06	1.10334e+06	1.0536e+06
166	166	sp|P00924|ENO1_YEAST	Enolase 1 OS=Saccharomyces cerevisiae (strain ATCC 204508 / S288c) OX=559292 GN=ENO1 PE=1 SV=3	172819	137756	184508	1.17825e+06	1.36024e+06	1.1003e+06	819560	984182	1.11541e+06
167	167	sp|P02406|RL28_YEAST	60S ribosomal protein L28 OS=Saccharomyces cerevisiae (strain ATCC 204508 / S288c) OX=559292 GN=RPL28 PE=1 SV=3	5.47178e+06	4.67606e+06	4.63105e+06	5.03794e+06	5.49259e+06	5.9447e+06	4.62065e+06	4.26098e+06	4.86215e+06
168	168	sp|P37898|AAP1_YEAST	Alanine/arginine aminopeptidase OS=Saccharomyces cerevisiae (strain ATCC 204508 / S288c) OX=559292 GN=AAP1 PE=1 SV=2	559856	490284	493597	504019	434767	496997	470371	415660	489755
169	169	sp|P40212|RL13B_YEAST	60S ribosomal protein L13-B OS=Saccharomyces cerevisiae (strain ATCC 204508 / S288c) OX=559292 GN=RPL13B PE=1 SV=1	1.65015e+07	1.70129e+07	1.52696e+07	2.47472e+07	2.47715e+07	2.29526e+07	1.93378e+07	1.96943e+07	2.19039e+07
170	170	sp|P39935|IF4F1_YEAST	Eukaryotic initiation factor 4F subunit p150 OS=Saccharomyces cerevisiae (strain ATCC 204508 / S288c) OX=559292 GN=TIF4631 PE=1 SV=2	250860	522162	218806	182783	187314	216475	130642	166909	141086
171	171	sp|P32476|ERG1_YEAST	Squalene monooxygenase OS=Saccharomyces cerevisiae (strain ATCC 204508 / S288c) OX=559292 GN=ERG1 PE=1 SV=2	1.07364e+06	1.06719e+06	994867	397472	421986	418781	1.43446e+06	1.2233e+06	1.26564e+06
172	172	sp|P04173|LEU3_YEAST	3-isopropylmalate dehydrogenase OS=Saccharomyces cerevisiae (strain ATCC 204508 / S288c) OX=559292 GN=LEU2 PE=1 SV=4	467337	473760	399022	734278	951942	918399	923227	823819	851072
173	173	sp|P41807|VATH_YEAST	V-type proton ATPase subunit H OS=Saccharomyces cerevisiae (strain ATCC 204508 / S288c) OX=559292 GN=VMA13 PE=1 SV=1	599165	457999	456700	754109	822006	813143	755372	602538	844660
174	174	sp|P34760|TSA1_YEAST	Peroxiredoxin TSA1 OS=Saccharomyces cerevisiae (strain ATCC 204508 / S288c) OX=559292 GN=TSA1 PE=1 SV=3	4.317e+06	3.72358e+06	4.78304e+06	548483	540132	573779	929242	1.024e+06	1.0181e+06
175	175	sp|P41940|MPG1_YEAST	Mannose-1-phosphate guanyltransferase OS=Saccharomyces cerevisiae (strain ATCC 204508 / S288c) OX=559292 GN=PSA1 PE=1 SV=2	7.68878e+06	6.55826e+06	7.21493e+06	4.40335e+06	4.64556e+06	4.41855e+06	4.73245e+06	4.78443e+06	4.42999e+06
176	176	sp|P13663|DHAS_YEAST	Aspartate-semialdehyde dehydrogenase OS=Saccharomyces cerevisiae (strain ATCC 204508 / S288c) OX=559292 GN=HOM2 PE=1 SV=1	2.41703e+06	2.36205e+06	2.06396e+06	1.84316e+06	2.02946e+06	1.69027e+06	1.78541e+06	1.77418e+06	1.64652e+06
177	177	sp|P32368|SAC1_YEAST	Phosphatidylinositol-3-phosphatase SAC1 OS=Saccharomyces cerevisiae (strain ATCC 204508 / S288c) OX=559292 GN=SAC1 PE=1 SV=1	303931	304533	326138	321198	341758	323547	363304	374211	417672
178	178	sp|P14742|GFA1_YEAST	Glutamine--fructose-6-phosphate aminotransferase [isomerizing] OS=Saccharomyces cerevisiae (strain ATCC 204508 / S288c) OX=559292 GN=GFA1 PE=1 SV=4	313002	298333	241588	176884	176617	179628	157233	147136	148727
179	179	sp|P20459|IF2A_YEAST	Eukaryotic translation initiation factor 2 subunit alpha OS=Saccharomyces cerevisiae (strain ATCC 204508 / S288c) OX=559292 GN=SUI2 PE=1 SV=1	959114	341776	338535	205573	231248	636367	189817	467644	431449
180	180	sp|P00830|ATPB_YEAST	ATP synthase subunit beta, mitochondrial OS=Saccharomyces cerevisiae (strain ATCC 204508 / S288c) OX=559292 GN=ATP2 PE=1 SV=2	979900	939890	944398	497075	505903	467274	535846	446046	401691
181	181	sp|P52910|ACS2_YEAST	Acetyl-coenzyme A synthetase 2 OS=Saccharomyces cerevisiae (strain ATCC 204508 / S288c) OX=559292 GN=ACS2 PE=1 SV=1	1.54095e+06	1.17463e+06	1.25027e+06	456071	495435	501226	957591	902894	932416
182	182	sp|P46654|RSSA2_YEAST	40S ribosomal protein S0-B OS=Saccharomyces cerevisiae (strain ATCC 204508 / S288c) OX=559292 GN=RPS0B PE=1 SV=2	2.20483e+07	2.53831e+07	2.25313e+07	1.72706e+07	1.85344e+07	1.77031e+07	1.45821e+07	1.32435e+07	1.32493e+07
183	183	sp|P38625|GUAA_YEAST	GMP synthase [glutamine-hydrolyzing] OS=Saccharomyces cerevisiae (strain ATCC 204508 / S288c) OX=559292 GN=GUA1 PE=1 SV=4	1.14422e+06	1.12815e+06	1.18873e+06	501548	581573	583360	624871	494803	415885
184	184	sp|P0CX52|RS16B_YEAST	40S ribosomal protein S16-B OS=Saccharomyces cerevisiae (strain ATCC 204508 / S288c) OX=559292 GN=RPS16B PE=1 SV=1	1.89278e+07	1.71549e+07	1.70396e+07	1.83331e+07	1.74074e+07	1.83286e+07	1.52211e+07	1.65851e+07	1.70719e+07
185	185	sp|Q01532|BLH1_YEAST	Cysteine proteinase 1, mitochondrial OS=Saccharomyces cerevisiae (strain ATCC 204508 / S288c) OX=559292 GN=LAP3 PE=1 SV=3	236604	192010	236020	112777	254298	137662	360107	346451	387145
186	186	sp|P0CX40|RS8B_YEAST	40S ribosomal protein S8-B OS=Saccharomyces cerevisiae (strain ATCC 204508 / S288c) OX=559292 GN=RPS8B PE=1 SV=1	2.05841e+07	2.08666e+07	1.86074e+07	1.8435e+07	1.75174e+07	1.88926e+07	1.42604e+07	1.38151e+07	1.39877e+07
187	187	sp|P15705|STI1_YEAST	Heat shock protein STI1 OS=Saccharomyces cerevisiae (strain ATCC 204508 / S288c) OX=559292 GN=STI1 PE=1 SV=1	135871	214910	217859	134009	111222	149379	77913.6	87354.3	73170.4
188	188	sp|P32527|ZUO1_YEAST	Zuotin OS=Saccharomyces cerevisiae (strain ATCC 204508 / S288c) OX=559292 GN=ZUO1 PE=1 SV=1	833857	860780	861275	463344	637660	327211	624830	640798	513458
189	189	sp|P22515|UBA1_YEAST	Ubiquitin-activating enzyme E1 1 OS=Saccharomyces cerevisiae (strain ATCC 204508 / S288c) OX=559292 GN=UBA1 PE=1 SV=2	198379	188902	219746	187070	208899	197184	190564	139740	130415
190	190	sp|P39522|ILV3_YEAST	Dihydroxy-acid dehydratase, mitochondrial OS=Saccharomyces cerevisiae (strain ATCC 204508 / S288c) OX=559292 GN=ILV3 PE=1 SV=2	699885	603863	751874	745630	820620	786404	1.06961e+06	907421	836159
191	191	sp|P24280|SEC14_YEAST	SEC14 cytosolic factor OS=Saccharomyces cerevisiae (strain ATCC 204508 / S288c) OX=559292 GN=SEC14 PE=1 SV=3	2.10852e+06	2.10674e+06	2.26218e+06	1.75905e+06	1.74235e+06	1.63606e+06	2.2927e+06	2.06119e+06	2.00414e+06
192	192	sp|P16603|NCPR_YEAST	NADPH--cytochrome P450 reductase OS=Saccharomyces cerevisiae (strain ATCC 204508 / S288c) OX=559292 GN=NCP1 PE=1 SV=3	359400	369066	421995	402593	374502	455940	647157	568842	495870
193	193	sp|Q08745|RS10A_YEAST	40S ribosomal protein S10-A OS=Saccharomyces cerevisiae (strain ATCC 204508 / S288c) OX=559292 GN=RPS10A PE=1 SV=1	4.17942e+06	3.99075e+06	3.66307e+06	4.45507e+06	5.4082e+06	4.89356e+06	4.22829e+06	4.3102e+06	4.5328e+06
194	194	sp|P07283|PMM_YEAST	Phosphomannomutase OS=Saccharomyces cerevisiae (strain ATCC 204508 / S288c) OX=559292 GN=SEC53 PE=1 SV=1	3.90622e+06	3.74569e+06	3.91091e+06	2.65032e+06	2.77495e+06	2.76673e+06	3.26478e+06	2.75367e+06	2.63089e+06
195	195	sp|P48015|GCST_YEAST	Aminomethyltransferase, mitochondrial OS=Saccharomyces cerevisiae (strain ATCC 204508 / S288c) OX=559292 GN=GCV1 PE=1 SV=2	529703	642130	616357	200935	199218	206385	362830	427053	430205
196	196	sp|P11412|G6PD_YEAST	Glucose-6-phosphate 1-dehydrogenase OS=Saccharomyces cerevisiae (strain ATCC 204508 / S288c) OX=559292 GN=ZWF1 PE=1 SV=4	624899	545380	580414	347645	442390	348389	380615	384391	256886
197	197	sp|P22146|GAS1_YEAST	1,3-beta-glucanosyltransferase GAS1 OS=Saccharomyces cerevisiae (strain ATCC 204508 / S288c) OX=559292 GN=GAS1 PE=1 SV=2	105783	133110	191083	56374.9	49529.9	60537.1	124345	104498	97343.4
198	198	sp|P15624|SYFB_YEAST	Phenylalanine--tRNA ligase beta subunit OS=Saccharomyces cerevisiae (strain ATCC 204508 / S288c) OX=559292 GN=FRS1 PE=1 SV=3	1.26177e+06	1.10596e+06	1.11306e+06	778384	792392	857568	782849	741386	739733
199	199	sp|Q05905|HRI1_YEAST	Protein HRI1 OS=Saccharomyces cerevisiae (strain ATCC 204508 / S288c) OX=559292 GN=HRI1 PE=1 SV=1	782680	858016	1.00388e+06	975238	884908	967474	1.69474e+06	1.67219e+06	1.85332e+06
200	200	sp|P39516|RS14B_YEAST	40S ribosomal protein S14-B OS=Saccharomyces cerevisiae (strain ATCC 204508 / S288c) OX=559292 GN=RPS14B PE=1 SV=2	5.11776e+06	6.21381e+06	5.45166e+06	7.93962e+06	7.06545e+06	7.81503e+06	5.46852e+06	5.95584e+06	6.29249e+06
201	201	sp|P0CX48|RS11B_YEAST	40S ribosomal protein S11-B OS=Saccharomyces cerevisiae (strain ATCC 204508 / S288c) OX=559292 GN=RPS11B PE=1 SV=1	1.7374e+07	2.01613e+07	1.78397e+07	2.18194e+07	1.95879e+07	2.07029e+07	1.54267e+07	1.79516e+07	1.87586e+07
202	202	sp|P48589|RS12_YEAST	40S ribosomal protein S12 OS=Saccharomyces cerevisiae (strain ATCC 204508 / S288c) OX=559292 GN=RPS12 PE=1 SV=1	9.07907e+06	1.09075e+07	9.0971e+06	8.58804e+06	7.95192e+06	8.90511e+06	8.81331e+06	9.16377e+06	7.54995e+06
203	203	sp|P39676|FHP_YEAST	Flavohemoprotein OS=Saccharomyces cerevisiae (strain ATCC 204508 / S288c) OX=559292 GN=YHB1 PE=1 SV=2	5.34506e+06	4.83545e+06	6.51649e+06	1.48196e+06	1.70105e+06	1.84027e+06	1.89295e+06	2.0352e+06	1.86262e+06
204	204	sp|P31373|CYS3_YEAST	Cystathionine gamma-lyase OS=Saccharomyces cerevisiae (strain ATCC 204508 / S288c) OX=559292 GN=CYS3 PE=1 SV=2	1.11471e+06	1.25747e+06	1.4606e+06	845874	1.11428e+06	946919	826237	699580	557603
205	205	sp|P50107|LGUL_YEAST	Lactoylglutathione lyase OS=Saccharomyces cerevisiae (strain ATCC 204508 / S288c) OX=559292 GN=GLO1 PE=1 SV=1	198784	207562	289777	293667	322649	331087	482526	412990	478934
206	206	sp|P10614|CP51_YEAST	Lanosterol 14-alpha demethylase OS=Saccharomyces cerevisiae (strain ATCC 204508 / S288c) OX=559292 GN=ERG11 PE=1 SV=1	1.04582e+06	920289	932687	1.52062e+06	1.80698e+06	1.79435e+06	2.26612e+06	2.02227e+06	2.00539e+06
207	207	sp|P23641|MPCP_YEAST	Mitochondrial phosphate carrier protein OS=Saccharomyces cerevisiae (strain ATCC 204508 / S288c) OX=559292 GN=MIR1 PE=1 SV=1	1.98174e+06	1.69175e+06	1.89568e+06	322158	364735	298697	435262	458501	397258
208	208	sp|P39015|STM1_YEAST	Suppressor protein STM1 OS=Saccharomyces cerevisiae (strain ATCC 204508 / S288c) OX=559292 GN=STM1 PE=1 SV=3	212674	206456	197527	103774	137125	127214	119012	133689	93189.9
209	209	sp|P40024|ARB1_YEAST	ABC transporter ATP-binding protein ARB1 OS=Saccharomyces cerevisiae (strain ATCC 204508 / S288c) OX=559292 GN=ARB1 PE=1 SV=1	650408	564414	589200	333181	375780	434107	320300	282499	277361
210	210	sp|P17709|HXKG_YEAST	Glucokinase-1 OS=Saccharomyces cerevisiae (strain ATCC 204508 / S288c) OX=559292 GN=GLK1 PE=1 SV=1	165244	193751	157654	1.64779e+06	1.69238e+06	1.78885e+06	1.23256e+06	1.32814e+06	1.30271e+06
211	211	sp|P06738|PHSG_YEAST	Glycogen phosphorylase OS=Saccharomyces cerevisiae (strain ATCC 204508 / S288c) OX=559292 GN=GPH1 PE=1 SV=4	58725.3	31974.6	28885.2	641851	753211	723402	384554	498471	545491
212	212	sp|P18239|ADT2_YEAST	ADP,ATP carrier protein 2 OS=Saccharomyces cerevisiae (strain ATCC 204508 / S288c) OX=559292 GN=PET9 PE=1 SV=2	3.96698e+06	3.34866e+06	3.34607e+06	460585	516990	538339	697167	675445	659358
213	213	sp|Q12499|NOP58_YEAST	Nucleolar protein 58 OS=Saccharomyces cerevisiae (strain ATCC 204508 / S288c) OX=559292 GN=NOP58 PE=1 SV=1	1.81483e+06	1.9945e+06	1.89728e+06	1.15683e+06	1.28563e+06	1.37478e+06	1.04968e+06	1.06308e+06	1.0041e+06
214	214	sp|P0C2H8|RL31A_YEAST	60S ribosomal protein L31-A OS=Saccharomyces cerevisiae (strain ATCC 204508 / S288c) OX=559292 GN=RPL31A PE=1 SV=1	1.68679e+06	1.70784e+06	1.69909e+06	4.01623e+06	4.309e+06	4.37796e+06	3.72786e+06	3.22742e+06	3.28812e+06
215	215	sp|P60011|ACT_SACBA	Actin OS=Saccharomyces bayanus OX=4931 GN=ACT1 PE=1 SV=1	4.41946e+06	3.63989e+06	4.0436e+06	3.53406e+06	3.30033e+06	3.26351e+06	3.00056e+06	3.23722e+06	3.14258e+06
216	216	sp|P32563|VPH1_YEAST	V-type proton ATPase subunit a, vacuolar isoform OS=Saccharomyces cerevisiae (strain ATCC 204508 / S288c) OX=559292 GN=VPH1 PE=1 SV=3	453873	415712	386828	277902	422415	449567	335886	336058	289219
217	217	sp|P03962|PYRF_YEAST	Orotidine 5'-phosphate decarboxylase OS=Saccharomyces cerevisiae (strain ATCC 204508 / S288c) OX=559292 GN=URA3 PE=1 SV=2	681394	710379	814019	245455	224282	274106	586210	503052	561436
218	218	sp|Q12074|SPEE_YEAST	Spermidine synthase OS=Saccharomyces cerevisiae (strain ATCC 204508 / S288c) OX=559292 GN=SPE3 PE=3 SV=1	1.09719e+06	1.3393e+06	1.46468e+06	300009	314169	343898	498838	794830	572770
219	219	sp|P39076|TCPB_YEAST	T-complex protein 1 subunit beta OS=Saccharomyces cerevisiae (strain ATCC 204508 / S288c) OX=559292 GN=CCT2 PE=1 SV=1	651525	625800	676164	445244	442274	462289	456407	360696	352599
220	220	sp|P15646|FBRL_YEAST	rRNA 2'-O-methyltransferase fibrillarin OS=Saccharomyces cerevisiae (strain ATCC 204508 / S288c) OX=559292 GN=NOP1 PE=1 SV=1	1.66086e+06	1.6109e+06	1.49485e+06	582467	537169	726867	597817	572748	581098
221	221	sp|P16649|TUP1_YEAST	General transcriptional corepressor TUP1 OS=Saccharomyces cerevisiae (strain ATCC 204508 / S288c) OX=559292 GN=TUP1 PE=1 SV=2	344043	406898	397449	222453	177198	230123	355467	336899	319849
222	222	sp|P47120|DOHH_YEAST	Deoxyhypusine hydroxylase OS=Saccharomyces cerevisiae (strain ATCC 204508 / S288c) OX=559292 GN=LIA1 PE=1 SV=1	526859	548372	538413	1.11231e+06	1.16189e+06	1.31028e+06	1.10494e+06	1.01596e+06	805069
223	223	sp|P38707|SYNC_YEAST	Asparagine--tRNA ligase, cytoplasmic OS=Saccharomyces cerevisiae (strain ATCC 204508 / S288c) OX=559292 GN=DED81 PE=1 SV=1	452551	416131	378945	365392	338122	384567	391112	356910	339400
224	224	sp|P27476|NSR1_YEAST	Nuclear localization sequence-binding protein OS=Saccharomyces cerevisiae (strain ATCC 204508 / S288c) OX=559292 GN=NSR1 PE=1 SV=1	517668	524632	531885	382077	421969	439790	257799	244946	272200
225	225	sp|Q03655|GAS3_YEAST	Probable 1,3-beta-glucanosyltransferase GAS3 OS=Saccharomyces cerevisiae (strain ATCC 204508 / S288c) OX=559292 GN=GAS3 PE=1 SV=1	49869	58267.6	72355.7	47194.4	66813.6	75432.9	89780.5	73778.2	75081.1
226	226	sp|P08524|FPPS_YEAST	Farnesyl pyrophosphate synthase OS=Saccharomyces cerevisiae (strain ATCC 204508 / S288c) OX=559292 GN=ERG20 PE=1 SV=2	747746	671930	665607	294343	313028	263123	446675	363035	365961
227	227	sp|P10964|RPA1_YEAST	DNA-directed RNA polymerase I subunit RPA190 OS=Saccharomyces cerevisiae (strain ATCC 204508 / S288c) OX=559292 GN=RPA190 PE=1 SV=2	325942	302147	307383	209756	143414	270614	203111	198975	179328
228	228	sp|P07991|OAT_YEAST	Ornithine aminotransferase OS=Saccharomyces cerevisiae (strain ATCC 204508 / S288c) OX=559292 GN=CAR2 PE=1 SV=2	323990	289288	285657	910523	1.05806e+06	1.03889e+06	394396	394068	370301
229	229	sp|P02309|H4_YEAST	Histone H4 OS=Saccharomyces cerevisiae (strain ATCC 204508 / S288c) OX=559292 GN=HHF1 PE=1 SV=2	2.07562e+07	1.7651e+07	1.82635e+07	9.6387e+06	1.01458e+07	9.72159e+06	9.50222e+06	8.3346e+06	9.24828e+06
230	230	sp|P0CX44|RL1B_YEAST	60S ribosomal protein L1-B OS=Saccharomyces cerevisiae (strain ATCC 204508 / S288c) OX=559292 GN=RPL1B PE=1 SV=1	198391	264918	210773	351759	443036	374986	270124	302381	245828
231	231	sp|P14120|RL30_YEAST	60S ribosomal protein L30 OS=Saccharomyces cerevisiae (strain ATCC 204508 / S288c) OX=559292 GN=RPL30 PE=1 SV=3	93281.3	102320	81145.6	66822.7	71947	75422.6	57893.1	64720.3	45558.8
232	232	sp|P33330|SERC_YEAST	Phosphoserine aminotransferase OS=Saccharomyces cerevisiae (strain ATCC 204508 / S288c) OX=559292 GN=SER1 PE=1 SV=1	750982	745794	722334	758217	909328	794802	1.02337e+06	953744	898302
233	233	sp|P07263|SYH_YEAST	Histidine--tRNA ligase, mitochondrial OS=Saccharomyces cerevisiae (strain ATCC 204508 / S288c) OX=559292 GN=HTS1 PE=1 SV=2	132240	138010	176279	120207	168851	139533	132291	97618.9	98990.8
234	234	sp|P07246|ADH3_YEAST	Alcohol dehydrogenase 3, mitochondrial OS=Saccharomyces cerevisiae (strain ATCC 204508 / S288c) OX=559292 GN=ADH3 PE=1 SV=2	1.53498e+06	1.55967e+06	792293	1.49542e+06	1.5094e+06	1.56678e+06	2.20089e+06	2.2739e+06	2.2833e+06
235	235	sp|P25694|CDC48_YEAST	Cell division control protein 48 OS=Saccharomyces cerevisiae (strain ATCC 204508 / S288c) OX=559292 GN=CDC48 PE=1 SV=3	248269	264215	257563	339560	397558	375674	294368	249564	210811
236	236	sp|P28777|AROC_YEAST	Chorismate synthase OS=Saccharomyces cerevisiae (strain ATCC 204508 / S288c) OX=559292 GN=ARO2 PE=1 SV=1	550910	516508	553122	236998	290284	283652	249223	307209	328776
237	237	sp|P40825|SYA_YEAST	Alanine--tRNA ligase, mitochondrial OS=Saccharomyces cerevisiae (strain ATCC 204508 / S288c) OX=559292 GN=ALA1 PE=1 SV=3	630808	683927	655428	596168	659725	641231	444736	497694	436806
238	238	sp|P07257|QCR2_YEAST	Cytochrome b-c1 complex subunit 2, mitochondrial OS=Saccharomyces cerevisiae (strain ATCC 204508 / S288c) OX=559292 GN=QCR2 PE=1 SV=1	591587	652597	616072	138884	127410	121682	198549	108390	168106
239	239	sp|P36421|SYYC_YEAST	Tyrosine--tRNA ligase, cytoplasmic OS=Saccharomyces cerevisiae (strain ATCC 204508 / S288c) OX=559292 GN=TYS1 PE=1 SV=3	252054	220958	259500	196058	200874	206017	188835	164120	166868
240	240	sp|P02829|HSP82_YEAST	ATP-dependent molecular chaperone HSP82 OS=Saccharomyces cerevisiae (strain ATCC 204508 / S288c) OX=559292 GN=HSP82 PE=1 SV=1	521710	453771	470210	214468	193663	179392	180609	198293	158103
241	241	sp|P32565|RPN2_YEAST	26S proteasome regulatory subunit RPN2 OS=Saccharomyces cerevisiae (strain ATCC 204508 / S288c) OX=559292 GN=RPN2 PE=1 SV=4	293330	307341	294602	268173	265496	293509	224659	232961	233818
242	242	sp|P00729|CBPY_YEAST	Carboxypeptidase Y OS=Saccharomyces cerevisiae (strain ATCC 204508 / S288c) OX=559292 GN=PRC1 PE=1 SV=1	71312.3	71557.5	31736	125764	127590	119263	132216	130900	114821
243	243	sp|P38061|RL32_YEAST	60S ribosomal protein L32 OS=Saccharomyces cerevisiae (strain ATCC 204508 / S288c) OX=559292 GN=RPL32 PE=1 SV=1	4.14941e+06	4.52167e+06	4.09538e+06	7.38478e+06	6.79218e+06	6.85684e+06	4.55952e+06	5.93852e+06	5.83051e+06
244	244	sp|P25491|MAS5_YEAST	Mitochondrial protein import protein MAS5 OS=Saccharomyces cerevisiae (strain ATCC 204508 / S288c) OX=559292 GN=YDJ1 PE=1 SV=1	682757	689144	706150	358202	429996	337456	325612	337806	301583
245	245	sp|P03965|CARB_YEAST	Carbamoyl-phosphate synthase arginine-specific large chain OS=Saccharomyces cerevisiae (strain ATCC 204508 / S288c) OX=559292 GN=CPA2 PE=1 SV=1	542511	639836	604187	353541	373050	382972	385572	464387	371721
246	246	sp|P0CX24|RL20B_YEAST	60S ribosomal protein L20-B OS=Saccharomyces cerevisiae (strain ATCC 204508 / S288c) OX=559292 GN=RPL20B PE=1 SV=1	3.17119e+06	2.67559e+06	2.6805e+06	4.4445e+06	4.47055e+06	4.78974e+06	4.34276e+06	4.13202e+06	4.61018e+06
247	247	sp|P02400|RLA4_YEAST	60S acidic ribosomal protein P2-beta OS=Saccharomyces cerevisiae (strain ATCC 204508 / S288c) OX=559292 GN=RPP2B PE=1 SV=2	2.40697e+06	2.10184e+06	2.12295e+06	2.3075e+06	2.27673e+06	2.37221e+06	2.30661e+06	2.16863e+06	2.04855e+06
248	248	sp|Q3E7Y3|RS22B_YEAST	40S ribosomal protein S22-B OS=Saccharomyces cerevisiae (strain ATCC 204508 / S288c) OX=559292 GN=RPS22B PE=1 SV=3	5.14826e+06	4.11338e+06	4.16638e+06	3.16607e+06	3.68994e+06	3.42398e+06	3.22727e+06	2.58552e+06	3.02906e+06
249	249	sp|P04456|RL25_YEAST	60S ribosomal protein L25 OS=Saccharomyces cerevisiae (strain ATCC 204508 / S288c) OX=559292 GN=RPL25 PE=1 SV=4	5.65131e+06	5.27373e+06	5.46466e+06	5.01827e+06	4.72829e+06	4.87653e+06	4.39589e+06	4.67872e+06	5.07939e+06
250	250	sp|P23542|AATC_YEAST	Aspartate aminotransferase, cytoplasmic OS=Saccharomyces cerevisiae (strain ATCC 204508 / S288c) OX=559292 GN=AAT2 PE=1 SV=3	615319	620960	638853	335952	306957	401710	366997	398527	345859
251	251	sp|P41811|COPB2_YEAST	Coatomer subunit beta' OS=Saccharomyces cerevisiae (strain ATCC 204508 / S288c) OX=559292 GN=SEC27 PE=1 SV=1	315247	310111	312675	258938	205168	194456	283672	303586	273991
252	252	sp|P49095|GCSP_YEAST	Glycine dehydrogenase (decarboxylating), mitochondrial OS=Saccharomyces cerevisiae (strain ATCC 204508 / S288c) OX=559292 GN=GCV2 PE=1 SV=1	193806	202031	194305	158344	193779	190431	226757	247327	224267
253	253	sp|P39077|TCPG_YEAST	T-complex protein 1 subunit gamma OS=Saccharomyces cerevisiae (strain ATCC 204508 / S288c) OX=559292 GN=CCT3 PE=1 SV=2	471568	494474	490490	313622	343933	363043	284422	291401	260309
254	254	sp|P53341|MAL12_YEAST	Alpha-glucosidase MAL12 OS=Saccharomyces cerevisiae (strain ATCC 204508 / S288c) OX=559292 GN=MAL12 PE=1 SV=1	45545	48771.7	44754.6	719093	788795	729851	570178	582765	554378
255	255	sp|P32614|FRDS_YEAST	Fumarate reductase 1 OS=Saccharomyces cerevisiae (strain ATCC 204508 / S288c) OX=559292 GN=FRD1 PE=1 SV=1	91700.2	108602	117524	295437	305201	311189	417003	316443	337158
256	256	sp|P11745|RNA1_YEAST	Ran GTPase-activating protein 1 OS=Saccharomyces cerevisiae (strain ATCC 204508 / S288c) OX=559292 GN=RNA1 PE=1 SV=2	930514	663257	380955	419247	554525	513219	527048	400726	432673
257	257	sp|P0CX54|RL12B_YEAST	60S ribosomal protein L12-B OS=Saccharomyces cerevisiae (strain ATCC 204508 / S288c) OX=559292 GN=RPL12B PE=1 SV=1	8.66759e+06	8.8773e+06	8.5406e+06	1.00232e+07	9.22223e+06	1.01402e+07	7.03011e+06	7.74374e+06	7.3087e+06
258	258	sp|Q02753|RL21A_YEAST	60S ribosomal protein L21-A OS=Saccharomyces cerevisiae (strain ATCC 204508 / S288c) OX=559292 GN=RPL21A PE=1 SV=1	8.79095e+06	9.07547e+06	9.44805e+06	1.40958e+07	1.24018e+07	1.2885e+07	9.48814e+06	1.04856e+07	1.01349e+07
259	259	sp|P38701|RS20_YEAST	40S ribosomal protein S20 OS=Saccharomyces cerevisiae (strain ATCC 204508 / S288c) OX=559292 GN=RPS20 PE=1 SV=3	6.99643e+06	6.48527e+06	6.59873e+06	5.86631e+06	6.17578e+06	5.94135e+06	5.15431e+06	5.27699e+06	5.18025e+06
260	260	sp|P00927|THDH_YEAST	Threonine dehydratase, mitochondrial OS=Saccharomyces cerevisiae (strain ATCC 204508 / S288c) OX=559292 GN=ILV1 PE=1 SV=2	400572	398940	204449	134014	376600	333951	311266	264515	288788
261	261	sp|P14127|RS17B_YEAST	40S ribosomal protein S17-B OS=Saccharomyces cerevisiae (strain ATCC 204508 / S288c) OX=559292 GN=RPS17B PE=1 SV=1	1.29505e+06	1.45259e+06	1.27197e+06	729090	1.0517e+06	985428	891962	645846	514548
262	262	sp|P36013|MAOM_YEAST	NAD-dependent malic enzyme, mitochondrial OS=Saccharomyces cerevisiae (strain ATCC 204508 / S288c) OX=559292 GN=MAE1 PE=1 SV=1	783974	712399	694142	650221	809688	822828	911787	777471	740505
263	263	sp|P04046|PUR1_YEAST	Amidophosphoribosyltransferase OS=Saccharomyces cerevisiae (strain ATCC 204508 / S288c) OX=559292 GN=ADE4 PE=1 SV=2	606156	556709	524318	224153	250417	280246	329585	316289	287281
264	264	sp|P29509|TRXB1_YEAST	Thioredoxin reductase 1 OS=Saccharomyces cerevisiae (strain ATCC 204508 / S288c) OX=559292 GN=TRR1 PE=1 SV=3	1.12845e+06	1.01581e+06	1.02812e+06	578710	657162	657261	791001	625942	682900
265	265	sp|Q12189|RPIA_YEAST	Ribose-5-phosphate isomerase OS=Saccharomyces cerevisiae (strain ATCC 204508 / S288c) OX=559292 GN=RKI1 PE=1 SV=1	457160	561686	573443	149028	163836	180099	259209	243827	270583
266	266	sp|P32835|GSP1_YEAST	GTP-binding nuclear protein GSP1/CNR1 OS=Saccharomyces cerevisiae (strain ATCC 204508 / S288c) OX=559292 GN=GSP1 PE=1 SV=1	321209	351106	341204	279811	269409	306618	266967	918364	235532
267	267	sp|Q03690|CLU_YEAST	Clustered mitochondria protein 1 OS=Saccharomyces cerevisiae (strain ATCC 204508 / S288c) OX=559292 GN=CLU1 PE=1 SV=1	568921	540109	619935	386254	404311	388615	464529	391549	365193
268	268	sp|P26784|RL16A_YEAST	60S ribosomal protein L16-A OS=Saccharomyces cerevisiae (strain ATCC 204508 / S288c) OX=559292 GN=RPL16A PE=1 SV=3	811916	717712	692901	1.81377e+06	1.74225e+06	1.89768e+06	1.47971e+06	660227	1.5756e+06
269	269	sp|Q12680|GLT1_YEAST	Glutamate synthase [NADH] OS=Saccharomyces cerevisiae (strain ATCC 204508 / S288c) OX=559292 GN=GLT1 PE=1 SV=2	100368	98561.8	79749.2	128604	112176	132805	129106	146432	126082
270	270	sp|P10591|HSP71_YEAST	Heat shock protein SSA1 OS=Saccharomyces cerevisiae (strain ATCC 204508 / S288c) OX=559292 GN=SSA1 PE=1 SV=4	545227	582274	707306	362591	426233	319082	490145	445126	435091
271	271	sp|P38013|AHP1_YEAST	Peroxiredoxin AHP1 OS=Saccharomyces cerevisiae (strain ATCC 204508 / S288c) OX=559292 GN=AHP1 PE=1 SV=4	6.33335e+06	7.13091e+06	8.0467e+06	1.24616e+06	1.03455e+06	1.06566e+06	1.00667e+06	1.04433e+06	1.03605e+06
272	272	sp|P32598|PP12_YEAST	Serine/threonine-protein phosphatase PP1-2 OS=Saccharomyces cerevisiae (strain ATCC 204508 / S288c) OX=559292 GN=GLC7 PE=1 SV=1	473587	515663	501338	435274	523690	442889	493556	482544	441547
273	273	sp|P51401|RL9B_YEAST	60S ribosomal protein L9-B OS=Saccharomyces cerevisiae (strain ATCC 204508 / S288c) OX=559292 GN=RPL9B PE=1 SV=1	3720.59	11522.4	5536.36	7174.73	4366.5	3497.99	3119.89	2294.87	3842.71
274	274	sp|Q12754|RRP12_YEAST	Ribosomal RNA-processing protein 12 OS=Saccharomyces cerevisiae (strain ATCC 204508 / S288c) OX=559292 GN=RRP12 PE=1 SV=1	414406	402487	394289	264586	254223	218886	234150	221295	181624
275	275	sp|P40032|TPA1_YEAST	Prolyl 3,4-dihydroxylase TPA1 OS=Saccharomyces cerevisiae (strain ATCC 204508 / S288c) OX=559292 GN=TPA1 PE=1 SV=1	329261	323182	311246	127688	133587	160374	170835	146879	135211
276	276	sp|P00498|HIS1_YEAST	ATP phosphoribosyltransferase OS=Saccharomyces cerevisiae (strain ATCC 204508 / S288c) OX=559292 GN=HIS1 PE=1 SV=1	1.77319e+06	1.77743e+06	2.00929e+06	1.02062e+06	910437	932173	892575	901989	921523
277	277	sp|Q08220|GSHB_YEAST	Glutathione synthetase OS=Saccharomyces cerevisiae (strain ATCC 204508 / S288c) OX=559292 GN=GSH2 PE=1 SV=1	116974	128863	122926	76755.2	42079.2	77427.1	119104	173883	149270
278	278	sp|P37292|GLYM_YEAST	Serine hydroxymethyltransferase, mitochondrial OS=Saccharomyces cerevisiae (strain ATCC 204508 / S288c) OX=559292 GN=SHM1 PE=1 SV=2	434562	417761	347742	188857	205330	210652	207536	217581	204750
279	279	sp|P0C2H6|RL27A_YEAST	60S ribosomal protein L27-A OS=Saccharomyces cerevisiae (strain ATCC 204508 / S288c) OX=559292 GN=RPL27A PE=1 SV=1	4.94865e+06	7.04842e+06	4.85767e+06	6.66754e+06	6.28544e+06	7.0056e+06	5.05895e+06	5.33674e+06	5.96819e+06
280	280	sp|P22768|ASSY_YEAST	Argininosuccinate synthase OS=Saccharomyces cerevisiae (strain ATCC 204508 / S288c) OX=559292 GN=ARG1 PE=1 SV=3	996140	1.03405e+06	918462	355385	379819	386802	1.06467e+06	909530	944980
281	281	sp|P32377|MVD1_YEAST	Diphosphomevalonate decarboxylase OS=Saccharomyces cerevisiae (strain ATCC 204508 / S288c) OX=559292 GN=MVD1 PE=1 SV=2	531461	775656	811401	204369	282625	256136	421266	363182	397608
282	282	sp|Q04373|PUF6_YEAST	Pumilio homology domain family member 6 OS=Saccharomyces cerevisiae (strain ATCC 204508 / S288c) OX=559292 GN=PUF6 PE=1 SV=1	140182	141235	139370	103527	132253	68849.9	59256.3	89900.6	92873.5
283	283	sp|P07260|IF4E_YEAST	Eukaryotic translation initiation factor 4E OS=Saccharomyces cerevisiae (strain ATCC 204508 / S288c) OX=559292 GN=CDC33 PE=1 SV=1	402809	451524	476095	310972	374455	370342	308175	246869	168502
284	284	sp|P22138|RPA2_YEAST	DNA-directed RNA polymerase I subunit RPA135 OS=Saccharomyces cerevisiae (strain ATCC 204508 / S288c) OX=559292 GN=RPA135 PE=1 SV=1	308077	244414	303218	208971	242452	177484	185610	151405	204372
285	285	sp|P27616|PUR7_YEAST	Phosphoribosylaminoimidazole-succinocarboxamide synthase OS=Saccharomyces cerevisiae (strain ATCC 204508 / S288c) OX=559292 GN=ADE1 PE=1 SV=2	2.30593e+06	2.07574e+06	2.18057e+06	1.31944e+06	1.58092e+06	1.62022e+06	2.10831e+06	1.46833e+06	1.71007e+06
286	286	sp|P35691|TCTP_YEAST	Translationally-controlled tumor protein homolog OS=Saccharomyces cerevisiae (strain ATCC 204508 / S288c) OX=559292 GN=TMA19 PE=1 SV=1	3.14323e+06	3.68501e+06	3.61502e+06	2.26022e+06	2.12278e+06	2.34511e+06	2.22633e+06	2.26345e+06	2.1885e+06
287	287	sp|P15703|BGL2_YEAST	Glucan 1,3-beta-glucosidase OS=Saccharomyces cerevisiae (strain ATCC 204508 / S288c) OX=559292 GN=BGL2 PE=1 SV=1	1.13563e+06	1.13039e+06	1.39104e+06	572119	643356	484364	1.02609e+06	1.16257e+06	1.29382e+06
288	288	sp|P30822|XPO1_YEAST	Exportin-1 OS=Saccharomyces cerevisiae (strain ATCC 204508 / S288c) OX=559292 GN=CRM1 PE=1 SV=1	391385	330854	388015	249580	263752	288398	314267	236419	298389
289	289	sp|P16467|PDC5_YEAST	Pyruvate decarboxylase isozyme 2 OS=Saccharomyces cerevisiae (strain ATCC 204508 / S288c) OX=559292 GN=PDC5 PE=1 SV=4	1.52636e+07	1.39228e+07	1.49304e+07	7.59723e+06	7.90219e+06	7.99044e+06	7.91835e+06	7.85023e+06	8.15192e+06
290	290	sp|P29547|EF1G1_YEAST	Elongation factor 1-gamma 1 OS=Saccharomyces cerevisiae (strain ATCC 204508 / S288c) OX=559292 GN=CAM1 PE=1 SV=2	212994	186568	173728	151968	176799	155162	211364	189103	176939
291	291	sp|Q6YIA3|RS23_SACU7	40S ribosomal protein S23 OS=Saccharomyces uvarum (strain ATCC 76518 / CBS 7001 / CLIB 283 / NBRC 10550 / MCYC 623 / NCYC 2669 / NRRL Y-11845) OX=659244 GN=RPS23A PE=3 SV=1	6.2217e+06	5.24927e+06	5.73254e+06	5.04585e+06	5.30554e+06	5.63146e+06	4.89023e+06	3.8839e+06	4.89828e+06
292	292	sp|P0CX50|RL18B_YEAST	60S ribosomal protein L18-B OS=Saccharomyces cerevisiae (strain ATCC 204508 / S288c) OX=559292 GN=RPL18B PE=1 SV=1	2.17099e+06	2.01269e+06	1.79145e+06	2.00565e+06	2.05418e+06	2.20316e+06	1.99574e+06	1.80117e+06	2.1082e+06
293	293	sp|P0CX85|RL35B_YEAST	60S ribosomal protein L35-B OS=Saccharomyces cerevisiae (strain ATCC 204508 / S288c) OX=559292 GN=RPL35B PE=1 SV=1	1.31869e+06	1.4573e+06	1.32853e+06	3.52694e+06	3.37509e+06	4.28487e+06	3.09627e+06	3.04324e+06	2.12105e+06
294	294	sp|P32449|AROG_YEAST	Phospho-2-dehydro-3-deoxyheptonate aldolase, tyrosine-inhibited OS=Saccharomyces cerevisiae (strain ATCC 204508 / S288c) OX=559292 GN=ARO4 PE=1 SV=2	1.62322e+06	1.72529e+06	1.71614e+06	1.30894e+06	1.38483e+06	1.47153e+06	1.43072e+06	1.34678e+06	1.37408e+06
295	295	sp|P31412|VATC_YEAST	V-type proton ATPase subunit C OS=Saccharomyces cerevisiae (strain ATCC 204508 / S288c) OX=559292 GN=VMA5 PE=1 SV=4	271901	275675	269981	439196	437169	479611	375706	398630	360756
296	296	sp|P39105|PLB1_YEAST	Lysophospholipase 1 OS=Saccharomyces cerevisiae (strain ATCC 204508 / S288c) OX=559292 GN=PLB1 PE=1 SV=2	208183	235761	235808	117395	132430	103621	195350	143736	185800
297	297	sp|Q05016|YM71_YEAST	NADP-dependent 3-hydroxy acid dehydrogenase OS=Saccharomyces cerevisiae (strain ATCC 204508 / S288c) OX=559292 GN=YMR226C PE=1 SV=1	467758	497855	641439	235237	210330	218800	300399	293761	271727
298	298	sp|P05317|RLA0_YEAST	60S acidic ribosomal protein P0 OS=Saccharomyces cerevisiae (strain ATCC 204508 / S288c) OX=559292 GN=RPP0 PE=1 SV=2	1.48504e+07	1.38686e+07	1.4217e+07	1.03002e+07	1.12542e+07	1.1981e+07	1.22097e+07	9.451e+06	1.05247e+07
299	299	sp|P07213|TOM70_YEAST	Mitochondrial import receptor subunit TOM70 OS=Saccharomyces cerevisiae (strain ATCC 204508 / S288c) OX=559292 GN=TOM70 PE=1 SV=2	120555	108835	92208.6	88117.8	91172.1	71272.1	67635.7	68108.3	66939.2
300	300	sp|P10659|METK1_YEAST	S-adenosylmethionine synthase 1 OS=Saccharomyces cerevisiae (strain ATCC 204508 / S288c) OX=559292 GN=SAM1 PE=1 SV=2	988488	883136	1.02707e+06	59033.4	76802.2	53838.2	349488	353516	303816
301	301	sp|P53261|PESC_YEAST	Pescadillo homolog OS=Saccharomyces cerevisiae (strain ATCC 204508 / S288c) OX=559292 GN=NOP7 PE=1 SV=1	184358	168000	187078	137956	126280	138742	96882.9	117175	103368
302	302	sp|Q07478|SUB2_YEAST	ATP-dependent RNA helicase SUB2 OS=Saccharomyces cerevisiae (strain ATCC 204508 / S288c) OX=559292 GN=SUB2 PE=1 SV=1	670187	567113	626139	328172	341619	416235	352283	338800	366928
303	303	sp|P39986|SPF1_YEAST	Endoplasmic reticulum transmembrane helix translocase OS=Saccharomyces cerevisiae (strain ATCC 204508 / S288c) OX=559292 GN=SPF1 PE=1 SV=1	7937.48	15994	12434.9	17471.1	15928.4	19180.7	12696.8	8184.03	9208.29
304	304	sp|P00445|SODC_YEAST	Superoxide dismutase [Cu-Zn] OS=Saccharomyces cerevisiae (strain ATCC 204508 / S288c) OX=559292 GN=SOD1 PE=1 SV=2	848571	1.13151e+06	1.22029e+06	190871	189808	194137	326949	309495	285728
305	305	sp|P39938|RS26A_YEAST	40S ribosomal protein S26-A OS=Saccharomyces cerevisiae (strain ATCC 204508 / S288c) OX=559292 GN=RPS26A PE=1 SV=1	3.73761e+06	4.05809e+06	3.32081e+06	2.57903e+06	2.25352e+06	2.99871e+06	2.52208e+06	2.54757e+06	2.76943e+06
306	306	sp|P19524|MYO2_YEAST	Myosin-2 OS=Saccharomyces cerevisiae (strain ATCC 204508 / S288c) OX=559292 GN=MYO2 PE=1 SV=1	207043	174122	210210	162422	200712	217617	114045	183372	64903.7
307	307	sp|P32558|SPT16_YEAST	FACT complex subunit SPT16 OS=Saccharomyces cerevisiae (strain ATCC 204508 / S288c) OX=559292 GN=SPT16 PE=1 SV=1	181803	178505	209474	128338	119482	140364	75719.2	91852.1	87341.6
308	308	sp|Q3E792|RS25A_YEAST	40S ribosomal protein S25-A OS=Saccharomyces cerevisiae (strain ATCC 204508 / S288c) OX=559292 GN=RPS25A PE=1 SV=1	2.35897e+06	2.94315e+06	2.44633e+06	2.63798e+06	2.55791e+06	2.76826e+06	1.92193e+06	2.48171e+06	2.39871e+06
309	309	sp|P38988|GGC1_YEAST	Mitochondrial GTP/GDP carrier protein 1 OS=Saccharomyces cerevisiae (strain ATCC 204508 / S288c) OX=559292 GN=GGC1 PE=1 SV=1	364181	344427	328914	168154	212886	233849	220228	157565	238821
310	310	sp|P05739|RL6B_YEAST	60S ribosomal protein L6-B OS=Saccharomyces cerevisiae (strain ATCC 204508 / S288c) OX=559292 GN=RPL6B PE=1 SV=4	70197.1	77447.4	63626.8	143296	104046	148530	88278.6	142688	111610
311	311	sp|P33416|HSP78_YEAST	Heat shock protein 78, mitochondrial OS=Saccharomyces cerevisiae (strain ATCC 204508 / S288c) OX=559292 GN=HSP78 PE=1 SV=2	152692	158573	143551	144778	181958	167891	135110	144248	133081
312	312	sp|P32288|GLNA_YEAST	Glutamine synthetase OS=Saccharomyces cerevisiae (strain ATCC 204508 / S288c) OX=559292 GN=GLN1 PE=1 SV=4	172310	164776	143928	203359	248275	251090	234682	208895	236658
313	313	sp|P29952|MPI_YEAST	Mannose-6-phosphate isomerase OS=Saccharomyces cerevisiae (strain ATCC 204508 / S288c) OX=559292 GN=PMI40 PE=1 SV=4	460848	405411	441579	369093	364456	368165	395601	350899	348939
314	314	sp|P39744|NOC2_YEAST	Nucleolar complex protein 2 OS=Saccharomyces cerevisiae (strain ATCC 204508 / S288c) OX=559292 GN=NOC2 PE=1 SV=2	173986	152470	157265	111939	56503.5	135246	91745.2	82443.6	71412.2
315	315	sp|P35844|KES1_YEAST	Oxysterol-binding protein homolog 4 OS=Saccharomyces cerevisiae (strain ATCC 204508 / S288c) OX=559292 GN=KES1 PE=1 SV=1	467708	522329	505458	302414	305272	291096	233453	284633	218641
316	316	sp|P38333|ENP1_YEAST	Essential nuclear protein 1 OS=Saccharomyces cerevisiae (strain ATCC 204508 / S288c) OX=559292 GN=ENP1 PE=1 SV=1	409480	372157	386080	199478	242188	189798	209547	195870	158926
317	317	sp|P09064|IF2B_YEAST	Eukaryotic translation initiation factor 2 subunit beta OS=Saccharomyces cerevisiae (strain ATCC 204508 / S288c) OX=559292 GN=SUI3 PE=1 SV=2	2.03194e+06	1.78834e+06	1.79718e+06	1.24839e+06	1.25382e+06	1.2515e+06	1.1564e+06	1.08696e+06	1.05786e+06
318	318	sp|P32316|ACH1_YEAST	Acetyl-CoA hydrolase OS=Saccharomyces cerevisiae (strain ATCC 204508 / S288c) OX=559292 GN=ACH1 PE=1 SV=2	29612.3	55376.3	32543.4	19389.3	17184.5	12699.4	40273.4	46770.8	32083.4
319	319	sp|P17423|KHSE_YEAST	Homoserine kinase OS=Saccharomyces cerevisiae (strain ATCC 204508 / S288c) OX=559292 GN=THR1 PE=1 SV=4	332283	338608	375746	247126	223527	288237	300010	308079	347225
320	320	sp|P32473|ODPB_YEAST	Pyruvate dehydrogenase E1 component subunit beta, mitochondrial OS=Saccharomyces cerevisiae (strain ATCC 204508 / S288c) OX=559292 GN=PDB1 PE=1 SV=2	565568	532796	484246	354499	279182	352112	286929	343692	267263
321	321	sp|P21576|VPS1_YEAST	Vacuolar protein sorting-associated protein 1 OS=Saccharomyces cerevisiae (strain ATCC 204508 / S288c) OX=559292 GN=VPS1 PE=1 SV=2	615682	314156	687193	428706	451492	503952	463347	420589	385112
322	322	sp|Q02046|MTD1_YEAST	Methylenetetrahydrofolate dehydrogenase [NAD(+)] OS=Saccharomyces cerevisiae (strain ATCC 204508 / S288c) OX=559292 GN=MTD1 PE=1 SV=1	1.00095e+06	966041	981771	909151	1.06856e+06	943142	1.1452e+06	994992	987309
323	323	sp|P07281|RS19B_YEAST	40S ribosomal protein S19-B OS=Saccharomyces cerevisiae (strain ATCC 204508 / S288c) OX=559292 GN=RPS19B PE=1 SV=2	1.36848e+06	1.28766e+06	1.33918e+06	1.49561e+06	1.76566e+06	2.10941e+06	1.33091e+06	1.03855e+06	1.23969e+06
324	324	sp|Q3E841|YN034_YEAST	Uncharacterized protein YNR034W-A OS=Saccharomyces cerevisiae (strain ATCC 204508 / S288c) OX=559292 GN=YNR034W-A PE=1 SV=1	50799.3	22566.4	40725.7	1.62106e+06	1.76348e+06	1.83695e+06	1.28005e+06	1.30953e+06	1.21043e+06
325	325	sp|P38115|ARA1_YEAST	D-arabinose dehydrogenase [NAD(P)+] heavy chain OS=Saccharomyces cerevisiae (strain ATCC 204508 / S288c) OX=559292 GN=ARA1 PE=1 SV=1	136409	143696	117165	120036	117866	126034	159737	132719	131464
326	326	sp|P06103|EIF3B_YEAST	Eukaryotic translation initiation factor 3 subunit B OS=Saccharomyces cerevisiae (strain ATCC 204508 / S288c) OX=559292 GN=PRT1 PE=1 SV=1	684991	605231	641800	284930	365684	384467	333989	349890	277752
327	327	sp|P04449|RL24A_YEAST	60S ribosomal protein L24-A OS=Saccharomyces cerevisiae (strain ATCC 204508 / S288c) OX=559292 GN=RPL24A PE=1 SV=1	74683.6	90026.5	86814.9	95740.7	77151.5	118115	50821.1	66149.9	73603.9
328	328	sp|P16387|ODPA_YEAST	Pyruvate dehydrogenase E1 component subunit alpha, mitochondrial OS=Saccharomyces cerevisiae (strain ATCC 204508 / S288c) OX=559292 GN=PDA1 PE=1 SV=2	738495	631523	720082	694571	629550	644232	626560	729404	726331
329	329	sp|P40302|PSA6_YEAST	Proteasome subunit alpha type-6 OS=Saccharomyces cerevisiae (strain ATCC 204508 / S288c) OX=559292 GN=PRE5 PE=1 SV=1	320231	284080	277716	186030	184317	163208	181158	225068	212975
330	330	sp|P07702|LYS2_YEAST	L-2-aminoadipate reductase OS=Saccharomyces cerevisiae (strain ATCC 204508 / S288c) OX=559292 GN=LYS2 PE=1 SV=2	57885.4	83590.7	64413.2	42510.9	43165.6	55893.2	61692.7	41835.5	46186.2
331	331	sp|P31382|PMT2_YEAST	Dolichyl-phosphate-mannose--protein mannosyltransferase 2 OS=Saccharomyces cerevisiae (strain ATCC 204508 / S288c) OX=559292 GN=PMT2 PE=1 SV=2	208564	222597	212733	184254	171904	221471	256168	238356	246810
332	332	sp|P00899|TRPE_YEAST	Anthranilate synthase component 1 OS=Saccharomyces cerevisiae (strain ATCC 204508 / S288c) OX=559292 GN=TRP2 PE=1 SV=4	374162	300518	313067	220329	210098	230541	223661	226338	194904
333	333	sp|P25605|ILV6_YEAST	Acetolactate synthase small subunit, mitochondrial OS=Saccharomyces cerevisiae (strain ATCC 204508 / S288c) OX=559292 GN=ILV6 PE=1 SV=2	163939	186865	149537	215326	245587	262073	129203	148228	109947
334	334	sp|P32599|FIMB_YEAST	Fimbrin OS=Saccharomyces cerevisiae (strain ATCC 204508 / S288c) OX=559292 GN=SAC6 PE=1 SV=1	402074	369018	412817	212644	225225	229501	241485	174643	239618
335	335	sp|P38999|LYS9_YEAST	Saccharopine dehydrogenase [NADP(+), L-glutamate-forming] OS=Saccharomyces cerevisiae (strain ATCC 204508 / S288c) OX=559292 GN=LYS9 PE=1 SV=1	370655	398767	357343	216301	215107	180936	182318	140723	172401
336	336	sp|P12945|NAT1_YEAST	N-terminal acetyltransferase A complex subunit NAT1 OS=Saccharomyces cerevisiae (strain ATCC 204508 / S288c) OX=559292 GN=NAT1 PE=1 SV=2	105448	54254	91196.1	99791.2	113054	120787	37487.3	92836.9	59709.9
337	337	sp|P36136|SHB17_YEAST	Sedoheptulose 1,7-bisphosphatase OS=Saccharomyces cerevisiae (strain ATCC 204508 / S288c) OX=559292 GN=SHB17 PE=1 SV=1	274220	307529	396090	278596	245573	252392	432333	361218	418300
338	338	sp|P25349|YCP4_YEAST	Flavoprotein-like protein YCP4 OS=Saccharomyces cerevisiae (strain ATCC 204508 / S288c) OX=559292 GN=YCP4 PE=1 SV=1	488658	477770	454903	361158	407725	288770	635948	623444	626429
339	339	sp|P12612|TCPA_YEAST	T-complex protein 1 subunit alpha OS=Saccharomyces cerevisiae (strain ATCC 204508 / S288c) OX=559292 GN=TCP1 PE=1 SV=2	216235	182059	209568	140914	120922	140928	113115	123177	99431.2
340	340	sp|P36037|DOA1_YEAST	Protein DOA1 OS=Saccharomyces cerevisiae (strain ATCC 204508 / S288c) OX=559292 GN=DOA1 PE=1 SV=1	26661	22530.8	44252	17360.9	23978.6	10180.7	46052.6	31839.9	42480.7
341	341	sp|P30624|LCF1_YEAST	Long-chain-fatty-acid--CoA ligase 1 OS=Saccharomyces cerevisiae (strain ATCC 204508 / S288c) OX=559292 GN=FAA1 PE=1 SV=1	132277	116118	120234	31141.3	18578.4	13751.2	40296.7	26818.3	34497
342	342	sp|P15496|IDI1_YEAST	Isopentenyl-diphosphate Delta-isomerase OS=Saccharomyces cerevisiae (strain ATCC 204508 / S288c) OX=559292 GN=IDI1 PE=1 SV=2	293979	343636	403740	112686	111220	115286	284507	276191	294122
343	343	sp|Q04178|HPRT_YEAST	Hypoxanthine-guanine phosphoribosyltransferase OS=Saccharomyces cerevisiae (strain ATCC 204508 / S288c) OX=559292 GN=HPT1 PE=1 SV=1	715952	637283	663914	336229	422284	389231	311805	277812	263898
344	344	sp|Q01560|NOP3_YEAST	Nucleolar protein 3 OS=Saccharomyces cerevisiae (strain ATCC 204508 / S288c) OX=559292 GN=NPL3 PE=1 SV=1	182290	170507	157344	71255.5	75773.3	89264.6	48808.9	48110.6	51572.3
345	345	sp|P05756|RS13_YEAST	40S ribosomal protein S13 OS=Saccharomyces cerevisiae (strain ATCC 204508 / S288c) OX=559292 GN=RPS13 PE=1 SV=3	1.4606e+07	1.29403e+07	1.27832e+07	1.29628e+07	1.46006e+07	1.33692e+07	1.25014e+07	1.0716e+07	1.16887e+07
346	346	sp|P46367|ALDH4_YEAST	Potassium-activated aldehyde dehydrogenase, mitochondrial OS=Saccharomyces cerevisiae (strain ATCC 204508 / S288c) OX=559292 GN=ALD4 PE=1 SV=2	90753	124785	108689	168911	183223	185297	152863	158970	151355
347	347	sp|P06780|RHO1_YEAST	GTP-binding protein RHO1 OS=Saccharomyces cerevisiae (strain ATCC 204508 / S288c) OX=559292 GN=RHO1 PE=1 SV=3	1.18393e+06	1.06068e+06	1.14612e+06	631895	585800	498269	622239	675903	714340
348	348	sp|Q02892|NOG1_YEAST	Nucleolar GTP-binding protein 1 OS=Saccharomyces cerevisiae (strain ATCC 204508 / S288c) OX=559292 GN=NOG1 PE=1 SV=1	296485	261462	293183	199543	187266	196449	95261.6	122959	150349
349	349	sp|P18544|ARGD_YEAST	Acetylornithine aminotransferase, mitochondrial OS=Saccharomyces cerevisiae (strain ATCC 204508 / S288c) OX=559292 GN=ARG8 PE=1 SV=1	103763	102940	93588	23917.3	25911.9	19564.7	15168.7	47098.5	29328.1
350	350	sp|Q06625|GDE_YEAST	Glycogen debranching enzyme OS=Saccharomyces cerevisiae (strain ATCC 204508 / S288c) OX=559292 GN=GDB1 PE=1 SV=1	21838.7	27122.5	23608.7	159027	121215	143521	136237	191636	169590
351	351	sp|P49089|ASNS1_YEAST	Asparagine synthetase [glutamine-hydrolyzing] 1 OS=Saccharomyces cerevisiae (strain ATCC 204508 / S288c) OX=559292 GN=ASN1 PE=1 SV=2	558441	620129	587379	244691	347627	298369	363516	373864	376344
352	352	sp|Q04491|SEC13_YEAST	Protein transport protein SEC13 OS=Saccharomyces cerevisiae (strain ATCC 204508 / S288c) OX=559292 GN=SEC13 PE=1 SV=1	585772	524580	612238	389298	361922	393228	470380	585919	539777
353	353	sp|P38754|RL14B_YEAST	60S ribosomal protein L14-B OS=Saccharomyces cerevisiae (strain ATCC 204508 / S288c) OX=559292 GN=RPL14B PE=1 SV=1	1.8884e+06	1.92094e+06	1.93819e+06	7.18558e+06	7.01094e+06	7.12972e+06	5.47822e+06	4.9656e+06	6.22043e+06
354	354	sp|P53075|SHE10_YEAST	Outer spore wall assembly protein SHE10 OS=Saccharomyces cerevisiae (strain ATCC 204508 / S288c) OX=559292 GN=SHE10 PE=1 SV=1	97162.7	104866	118422	54130.3	54301.1	61911.3	42361.2	50904.2	75186.3
355	355	sp|P40482|SEC24_YEAST	Protein transport protein SEC24 OS=Saccharomyces cerevisiae (strain ATCC 204508 / S288c) OX=559292 GN=SEC24 PE=1 SV=1	163123	144977	149659	78016	105001	90976	106813	89167.3	83201.7
356	356	sp|P41921|GSHR_YEAST	Glutathione reductase OS=Saccharomyces cerevisiae (strain ATCC 204508 / S288c) OX=559292 GN=GLR1 PE=1 SV=2	336655	275087	329694	102055	68196.4	94958.2	123454	120840	139397
357	357	sp|P0CX26|RL43B_YEAST	60S ribosomal protein L43-B OS=Saccharomyces cerevisiae (strain ATCC 204508 / S288c) OX=559292 GN=RPL43B PE=1 SV=1	1.01986e+06	1.10972e+06	1.05021e+06	2.40494e+06	2.11667e+06	2.38249e+06	1.73294e+06	1.94387e+06	2.14874e+06
358	358	sp|P53691|PPID_YEAST	Peptidyl-prolyl cis-trans isomerase CPR6 OS=Saccharomyces cerevisiae (strain ATCC 204508 / S288c) OX=559292 GN=CPR6 PE=1 SV=1	657457	728760	840977	584134	566747	508515	568891	770837	553402
359	359	sp|P22147|XRN1_YEAST	5'-3' exoribonuclease 1 OS=Saccharomyces cerevisiae (strain ATCC 204508 / S288c) OX=559292 GN=XRN1 PE=1 SV=1	164470	151949	162675	98551.4	106744	93422.5	116049	97150.6	82445.2
360	360	sp|P89105|CTR9_YEAST	RNA polymerase-associated protein CTR9 OS=Saccharomyces cerevisiae (strain ATCC 204508 / S288c) OX=559292 GN=CTR9 PE=1 SV=3	101001	92029.8	132937	75566.5	65353.2	67984.2	63878	70186	97634.4
361	361	sp|Q03532|HAS1_YEAST	ATP-dependent RNA helicase HAS1 OS=Saccharomyces cerevisiae (strain ATCC 204508 / S288c) OX=559292 GN=HAS1 PE=1 SV=1	158844	167274	137572	126088	113159	113949	104085	95583.7	84120.8
362	362	sp|P12385|ERF1_YEAST	Eukaryotic peptide chain release factor subunit 1 OS=Saccharomyces cerevisiae (strain ATCC 204508 / S288c) OX=559292 GN=SUP45 PE=1 SV=2	1.14188e+06	1.03103e+06	1.06955e+06	731577	682382	725642	583256	595433	576704
363	363	sp|P39004|HXT7_YEAST	High-affinity hexose transporter HXT7 OS=Saccharomyces cerevisiae (strain ATCC 204508 / S288c) OX=559292 GN=HXT7 PE=1 SV=1	117774	92107.8	110004	2.71356e+06	2.9035e+06	3.15138e+06	1.56002e+06	1.5397e+06	1.85071e+06
364	364	sp|P39078|TCPD_YEAST	T-complex protein 1 subunit delta OS=Saccharomyces cerevisiae (strain ATCC 204508 / S288c) OX=559292 GN=CCT4 PE=1 SV=2	474016	472025	452227	319177	317062	262533	282788	271486	219807
365	365	sp|Q3E757|RL11B_YEAST	60S ribosomal protein L11-B OS=Saccharomyces cerevisiae (strain ATCC 204508 / S288c) OX=559292 GN=RPL11B PE=1 SV=3	3.98059e+06	4.12892e+06	3.97116e+06	3.73205e+06	3.62701e+06	3.96202e+06	3.09366e+06	3.30613e+06	3.35593e+06
366	366	sp|P00890|CISY1_YEAST	Citrate synthase, mitochondrial OS=Saccharomyces cerevisiae (strain ATCC 204508 / S288c) OX=559292 GN=CIT1 PE=1 SV=2	467206	435944	515194	338810	345747	371287	383668	354082	376579
367	367	sp|P00358|G3P2_YEAST	Glyceraldehyde-3-phosphate dehydrogenase 2 OS=Saccharomyces cerevisiae (strain ATCC 204508 / S288c) OX=559292 GN=TDH2 PE=1 SV=3	936584	1.1195e+06	971764	1.8419e+06	1.54782e+06	1.7711e+06	2.29779e+06	3.3947e+06	3.80641e+06
368	368	sp|P04840|VDAC1_YEAST	Mitochondrial outer membrane protein porin 1 OS=Saccharomyces cerevisiae (strain ATCC 204508 / S288c) OX=559292 GN=POR1 PE=1 SV=4	174223	150244	171098	174657	181662	198974	207896	189953	194516
369	369	sp|P41810|COPB_YEAST	Coatomer subunit beta OS=Saccharomyces cerevisiae (strain ATCC 204508 / S288c) OX=559292 GN=SEC26 PE=1 SV=2	159344	177865	150130	207486	212133	191697	154661	164005	139959
370	370	sp|P39985|DPO5_YEAST	rDNA transcriptional regulator POL5 OS=Saccharomyces cerevisiae (strain ATCC 204508 / S288c) OX=559292 GN=POL5 PE=1 SV=1	127004	107750	120941	73075.7	74498	107291	71094	61016.8	72418.8
371	371	sp|P32906|MNS1_YEAST	Endoplasmic reticulum mannosyl-oligosaccharide 1,2-alpha-mannosidase OS=Saccharomyces cerevisiae (strain ATCC 204508 / S288c) OX=559292 GN=MNS1 PE=1 SV=1	16423.1	12057.2	37249	45423.7	7726.99	17220.5	18873.1	19918.7	23250.8
372	372	sp|P31688|TPS2_YEAST	Trehalose-phosphatase OS=Saccharomyces cerevisiae (strain ATCC 204508 / S288c) OX=559292 GN=TPS2 PE=1 SV=3	56840.4	90023.7	91434	181964	236740	148302	235774	272247	227867
373	373	sp|P05373|HEM2_YEAST	Delta-aminolevulinic acid dehydratase OS=Saccharomyces cerevisiae (strain ATCC 204508 / S288c) OX=559292 GN=HEM2 PE=1 SV=2	494410	466669	523815	411796	332478	385928	539743	599772	589257
374	374	sp|P25655|NOT1_YEAST	General negative regulator of transcription subunit 1 OS=Saccharomyces cerevisiae (strain ATCC 204508 / S288c) OX=559292 GN=CDC39 PE=1 SV=3	69831.9	52948.8	93896.4	65302.4	69721.6	75919.3	90246.9	56413.1	50739.4
375	375	sp|P38791|DHYS_YEAST	Deoxyhypusine synthase OS=Saccharomyces cerevisiae (strain ATCC 204508 / S288c) OX=559292 GN=DYS1 PE=1 SV=1	103456	98845.5	90965.1	74199.6	101930	88138	76688.8	85067.5	103495
376	376	sp|P46992|YJR1_YEAST	Cell wall protein YJL171C OS=Saccharomyces cerevisiae (strain ATCC 204508 / S288c) OX=559292 GN=YJL171C PE=1 SV=2	194361	292077	306494	238311	253258	257988	225725	185148	264453
377	377	sp|P17505|MDHM_YEAST	Malate dehydrogenase, mitochondrial OS=Saccharomyces cerevisiae (strain ATCC 204508 / S288c) OX=559292 GN=MDH1 PE=1 SV=2	81821.8	109547	120959	43268.5	37864	47529	38292	30414.9	34642
378	378	sp|P39079|TCPZ_YEAST	T-complex protein 1 subunit zeta OS=Saccharomyces cerevisiae (strain ATCC 204508 / S288c) OX=559292 GN=CCT6 PE=1 SV=1	178406	449806	477175	296155	316729	228202	266045	208001	197221
379	379	sp|P21242|PSA7_YEAST	Probable proteasome subunit alpha type-7 OS=Saccharomyces cerevisiae (strain ATCC 204508 / S288c) OX=559292 GN=PRE10 PE=1 SV=2	158335	169362	89312.4	87470.3	87450.9	89295	79475.8	113258	110432
380	380	sp|P38821|DNPEP_YEAST	Aspartyl aminopeptidase 4 OS=Saccharomyces cerevisiae (strain ATCC 204508 / S288c) OX=559292 GN=APE4 PE=1 SV=1	100364	95044.4	106869	36861.5	91356.8	59013.8	118325	85151.8	96433.1
381	381	sp|P37303|GLY1_YEAST	Low specificity L-threonine aldolase OS=Saccharomyces cerevisiae (strain ATCC 204508 / S288c) OX=559292 GN=GLY1 PE=1 SV=2	417121	340299	323904	119988	77076.9	123875	111994	97923.5	91398.8
382	382	sp|P40010|NUG1_YEAST	Nuclear GTP-binding protein NUG1 OS=Saccharomyces cerevisiae (strain ATCC 204508 / S288c) OX=559292 GN=NUG1 PE=1 SV=1	358077	363886	343617	198973	182559	152296	163562	148708	117435
383	383	sp|P28274|URA7_YEAST	CTP synthase 1 OS=Saccharomyces cerevisiae (strain ATCC 204508 / S288c) OX=559292 GN=URA7 PE=1 SV=2	258685	276086	266083	157863	146191	159136	154893	133641	111320
384	384	sp|P53254|UTP22_YEAST	U3 small nucleolar RNA-associated protein 22 OS=Saccharomyces cerevisiae (strain ATCC 204508 / S288c) OX=559292 GN=UTP22 PE=1 SV=1	71480.3	65607.6	72986	46433.6	49045.2	54868.7	45816.8	24229.1	36984.4
385	385	sp|P87262|RL34A_YEAST	60S ribosomal protein L34-A OS=Saccharomyces cerevisiae (strain ATCC 204508 / S288c) OX=559292 GN=RPL34A PE=1 SV=1	757585	909179	883278	745886	784798	794202	852492	768436	761341
386	386	sp|P53235|EIF2A_YEAST	Eukaryotic translation initiation factor 2A OS=Saccharomyces cerevisiae (strain ATCC 204508 / S288c) OX=559292 GN=YGR054W PE=1 SV=1	132349	153693	170716	105045	85895.7	97140.3	92146.7	85503.5	71175.6
387	387	sp|P32337|IMB3_YEAST	Importin subunit beta-3 OS=Saccharomyces cerevisiae (strain ATCC 204508 / S288c) OX=559292 GN=PSE1 PE=1 SV=2	255492	142644	135821	203576	267134	245741	129953	205019	157357
388	388	sp|P24783|DBP2_YEAST	ATP-dependent RNA helicase DBP2 OS=Saccharomyces cerevisiae (strain ATCC 204508 / S288c) OX=559292 GN=DBP2 PE=1 SV=1	555565	556084	533803	295162	295512	296704	193266	129441	150129
389	389	sp|P21147|ACO1_YEAST	Acyl-CoA desaturase 1 OS=Saccharomyces cerevisiae (strain ATCC 204508 / S288c) OX=559292 GN=OLE1 PE=1 SV=2	106381	92264.2	76370.7	281865	247571	316607	729043	790710	767818
390	390	sp|Q6J5J3|GPD1_SACUV	Glycerol-3-phosphate dehydrogenase [NAD(+)] 1 OS=Saccharomyces uvarum OX=230603 GN=GPD1 PE=3 SV=1	274812	285804	320927	857385	788137	725836	749238	723263	745983
391	391	sp|P27692|SPT5_YEAST	Transcription elongation factor SPT5 OS=Saccharomyces cerevisiae (strain ATCC 204508 / S288c) OX=559292 GN=SPT5 PE=1 SV=1	75407	56340.8	68265.6	27992.1	55069.7	40485.5	36418.8	58599.5	58600.8
392	392	sp|P31383|2AAA_YEAST	Protein phosphatase PP2A regulatory subunit A OS=Saccharomyces cerevisiae (strain ATCC 204508 / S288c) OX=559292 GN=TPD3 PE=1 SV=3	186062	143887	200970	198411	225104	189263	245813	223932	202399
393	393	sp|P00447|SODM_YEAST	Superoxide dismutase [Mn], mitochondrial OS=Saccharomyces cerevisiae (strain ATCC 204508 / S288c) OX=559292 GN=SOD2 PE=1 SV=1	562786	548202	607653	79990.3	97697.8	88852.5	187367	193485	173341
394	394	sp|P05744|RL33A_YEAST	60S ribosomal protein L33-A OS=Saccharomyces cerevisiae (strain ATCC 204508 / S288c) OX=559292 GN=RPL33A PE=1 SV=3	728541	678331	720682	1.02312e+06	1.34786e+06	1.15271e+06	1.02433e+06	904854	1.00381e+06
395	395	sp|P38431|IF5_YEAST	Eukaryotic translation initiation factor 5 OS=Saccharomyces cerevisiae (strain ATCC 204508 / S288c) OX=559292 GN=TIF5 PE=1 SV=1	367142	327130	338236	184550	240499	212845	200782	160190	143884
396	396	sp|C8Z6N5|AIM6_YEAS8	Altered inheritance of mitochondria protein 6 OS=Saccharomyces cerevisiae (strain Lalvin EC1118 / Prise de mousse) OX=643680 GN=AIM6 PE=3 SV=1	72435.1	47905.9	50029	82230	47277.3	60969.2	49730.9	88444.4	101259
397	397	sp|P38883|RIX1_YEAST	Pre-rRNA-processing protein RIX1 OS=Saccharomyces cerevisiae (strain ATCC 204508 / S288c) OX=559292 GN=RIX1 PE=1 SV=2	97811	70209.2	104128	58685.8	72453.5	62932.6	55744.9	50308.7	45600.7
398	398	sp|P38205|NCL1_YEAST	Multisite-specific tRNA:(cytosine-C(5))-methyltransferase OS=Saccharomyces cerevisiae (strain ATCC 204508 / S288c) OX=559292 GN=NCL1 PE=1 SV=1	198297	99321.6	203056	128792	105608	135745	111757	115697	94717.4
399	399	sp|P15891|ABP1_YEAST	Actin-binding protein OS=Saccharomyces cerevisiae (strain ATCC 204508 / S288c) OX=559292 GN=ABP1 PE=1 SV=4	92681.9	94444.4	109295	137126	135475	137995	170649	162047	164828
400	400	sp|P53334|SCW4_YEAST	Probable family 17 glucosidase SCW4 OS=Saccharomyces cerevisiae (strain ATCC 204508 / S288c) OX=559292 GN=SCW4 PE=1 SV=1	94009.9	97725.2	121615	114571	100128	113450	166203	142194	148344
401	401	sp|P21827|RCC1_YEAST	Guanine nucleotide exchange factor SRM1 OS=Saccharomyces cerevisiae (strain ATCC 204508 / S288c) OX=559292 GN=SRM1 PE=1 SV=1	119548	108362	107224	47139	74516.8	85440.1	91054.2	70000.2	62785.3
402	402	sp|P40075|SCS2_YEAST	Vesicle-associated membrane protein-associated protein SCS2 OS=Saccharomyces cerevisiae (strain ATCC 204508 / S288c) OX=559292 GN=SCS2 PE=1 SV=3	171084	177414	179741	82547.4	115262	81528.6	144613	134168	134884
403	403	sp|P32468|CDC12_YEAST	Cell division control protein 12 OS=Saccharomyces cerevisiae (strain ATCC 204508 / S288c) OX=559292 GN=CDC12 PE=1 SV=1	68279.1	84713.7	83622.1	52272	75461.1	72788.8	36972.3	50662.5	46084
404	404	sp|P00761|TRYP_PIG	Trypsin OS=Sus scrofa OX=9823 PE=1 SV=1	2.72154e+06	2.71862e+06	3.11185e+06	4.08655e+06	3.70618e+06	3.88909e+06	3.04041e+06	3.72272e+06	3.94669e+06
405	405	sp|P21954|IDHP_YEAST	Isocitrate dehydrogenase [NADP], mitochondrial OS=Saccharomyces cerevisiae (strain ATCC 204508 / S288c) OX=559292 GN=IDP1 PE=1 SV=1	130520	126584	133163	107380	100959	112222	140431	131187	130560
406	406	sp|P18562|UPP_YEAST	Uracil phosphoribosyltransferase OS=Saccharomyces cerevisiae (strain ATCC 204508 / S288c) OX=559292 GN=FUR1 PE=1 SV=2	831340	935469	894833	486734	477582	459117	372746	340524	365383
407	407	sp|Q12109|SYWC_YEAST	Tryptophan--tRNA ligase, cytoplasmic OS=Saccharomyces cerevisiae (strain ATCC 204508 / S288c) OX=559292 GN=WRS1 PE=1 SV=1	339750	300394	312390	314915	341963	292433	354245	287491	311072
408	408	sp|P32568|SNQ2_YEAST	Protein SNQ2 OS=Saccharomyces cerevisiae (strain ATCC 204508 / S288c) OX=559292 GN=SNQ2 PE=1 SV=2	105821	164566	126662	76043.5	55789.8	75985.9	73639	74243.5	63614.6
409	409	sp|Q04947|RTN1_YEAST	Reticulon-like protein 1 OS=Saccharomyces cerevisiae (strain ATCC 204508 / S288c) OX=559292 GN=RTN1 PE=1 SV=1	1.50508e+06	1.2516e+06	1.23801e+06	935275	838704	1.05233e+06	931436	784161	871192
410	410	sp|P11076|ARF1_YEAST	ADP-ribosylation factor 1 OS=Saccharomyces cerevisiae (strain ATCC 204508 / S288c) OX=559292 GN=ARF1 PE=1 SV=3	492043	438246	477270	266245	332259	283037	361871	360274	227466
411	411	sp|P07342|ILVB_YEAST	Acetolactate synthase catalytic subunit, mitochondrial OS=Saccharomyces cerevisiae (strain ATCC 204508 / S288c) OX=559292 GN=ILV2 PE=1 SV=1	228160	216381	202886	154568	161181	169448	152852	145743	116674
412	412	sp|P11491|PPB_YEAST	Repressible alkaline phosphatase OS=Saccharomyces cerevisiae (strain ATCC 204508 / S288c) OX=559292 GN=PHO8 PE=1 SV=2	56077.5	44204.9	42565.7	41475.3	41974.8	39785.3	45917.6	30379	23405.1
413	413	sp|P46672|ARC1_YEAST	tRNA-aminoacylation cofactor ARC1 OS=Saccharomyces cerevisiae (strain ATCC 204508 / S288c) OX=559292 GN=ARC1 PE=1 SV=2	203285	199825	206155	179622	215603	203491	168189	154713	120152
414	414	sp|P38764|RPN1_YEAST	26S proteasome regulatory subunit RPN1 OS=Saccharomyces cerevisiae (strain ATCC 204508 / S288c) OX=559292 GN=RPN1 PE=1 SV=3	96575.2	122286	120437	112302	108145	110309	101232	106365	70744.4
415	415	sp|Q00764|TPS1_YEAST	Alpha,alpha-trehalose-phosphate synthase [UDP-forming] 56 kDa subunit OS=Saccharomyces cerevisiae (strain ATCC 204508 / S288c) OX=559292 GN=TPS1 PE=1 SV=2	186464	176927	174332	319356	322605	316993	364627	320450	333110
416	416	sp|Q12335|PST2_YEAST	Protoplast secreted protein 2 OS=Saccharomyces cerevisiae (strain ATCC 204508 / S288c) OX=559292 GN=PST2 PE=1 SV=1	574417	653025	653144	809268	929634	596935	1.71965e+06	1.69227e+06	1.74688e+06
417	417	sp|Q03103|ERO1_YEAST	Endoplasmic oxidoreductin-1 OS=Saccharomyces cerevisiae (strain ATCC 204508 / S288c) OX=559292 GN=ERO1 PE=1 SV=1	112672	90477.7	69455.6	33227.5	46025.1	52356.9	84499.7	53190.3	65328
418	418	sp|P47079|TCPQ_YEAST	T-complex protein 1 subunit theta OS=Saccharomyces cerevisiae (strain ATCC 204508 / S288c) OX=559292 GN=CCT8 PE=1 SV=1	358674	350656	358324	244593	257559	230682	233809	243539	212713
419	419	sp|P13298|PYRE_YEAST	Orotate phosphoribosyltransferase 1 OS=Saccharomyces cerevisiae (strain ATCC 204508 / S288c) OX=559292 GN=URA5 PE=1 SV=2	619475	499025	577810	442005	447301	472735	387154	326806	390928
420	420	sp|P38688|SRP72_YEAST	Signal recognition particle subunit SRP72 OS=Saccharomyces cerevisiae (strain ATCC 204508 / S288c) OX=559292 GN=SRP72 PE=1 SV=2	87209.2	87253.7	90176	103664	94794.1	95548.7	63558.4	79906.5	58320.9
421	421	sp|P27810|KTR1_YEAST	Alpha-1,2 mannosyltransferase KTR1 OS=Saccharomyces cerevisiae (strain ATCC 204508 / S288c) OX=559292 GN=KTR1 PE=1 SV=1	317275	277837	317040	350614	330008	351896	413729	445656	436698
422	422	sp|Q04894|ADH6_YEAST	NADP-dependent alcohol dehydrogenase 6 OS=Saccharomyces cerevisiae (strain ATCC 204508 / S288c) OX=559292 GN=ADH6 PE=1 SV=1	343585	275147	385980	138051	158913	130838	321956	362451	317456
423	423	sp|Q03940|RUVB1_YEAST	RuvB-like protein 1 OS=Saccharomyces cerevisiae (strain ATCC 204508 / S288c) OX=559292 GN=RVB1 PE=1 SV=1	165510	166757	168156	87690.7	71465.6	118431	95531	82358.6	77572.3
424	424	sp|P54783|ALO_YEAST	D-arabinono-1,4-lactone oxidase OS=Saccharomyces cerevisiae (strain ATCC 204508 / S288c) OX=559292 GN=ALO1 PE=1 SV=1	327342	272735	328020	176364	210491	185444	189951	143285	188559
425	425	sp|Q08421|ETT1_YEAST	Enhancer of translation termination 1 OS=Saccharomyces cerevisiae (strain ATCC 204508 / S288c) OX=559292 GN=ETT1 PE=1 SV=1	209503	196777	214608	123914	169578	175753	225886	212101	180647
426	426	sp|P07264|LEUC_YEAST	3-isopropylmalate dehydratase OS=Saccharomyces cerevisiae (strain ATCC 204508 / S288c) OX=559292 GN=LEU1 PE=1 SV=3	109247	163556	163799	140835	123124	117766	112823	125873	94676
427	427	sp|P0AA30|THIO_SHIFL	Thioredoxin 1 OS=Shigella flexneri OX=623 GN=trxA PE=3 SV=2	13252.6	17801	12640	15683.5	19903.3	16204.6	16628.8	22194	23771.9
428	428	sp|P28273|OPLA_YEAST	5-oxoprolinase OS=Saccharomyces cerevisiae (strain ATCC 204508 / S288c) OX=559292 GN=OXP1 PE=1 SV=2	70934	52337	61111.5	30474.2	33858.8	28372.2	26926.2	21472	46404
429	429	sp|P28241|IDH2_YEAST	Isocitrate dehydrogenase [NAD] subunit 2, mitochondrial OS=Saccharomyces cerevisiae (strain ATCC 204508 / S288c) OX=559292 GN=IDH2 PE=1 SV=1	796203	711335	515181	774983	808351	814629	888279	852821	841819
430	430	sp|P09232|PRTB_YEAST	Cerevisin OS=Saccharomyces cerevisiae (strain ATCC 204508 / S288c) OX=559292 GN=PRB1 PE=1 SV=1	570460	511232	590336	547386	565480	491600	821780	803551	868467
431	431	sp|Q99258|RIB3_YEAST	3,4-dihydroxy-2-butanone 4-phosphate synthase OS=Saccharomyces cerevisiae (strain ATCC 204508 / S288c) OX=559292 GN=RIB3 PE=1 SV=1	48385.8	41908.9	327999	376985	83588.6	45524.5	166890	131824	118199
432	432	sp|P40495|LYS12_YEAST	Homoisocitrate dehydrogenase, mitochondrial OS=Saccharomyces cerevisiae (strain ATCC 204508 / S288c) OX=559292 GN=LYS12 PE=1 SV=1	282360	238704	245064	86689.1	73096.2	91198.7	111375	112523	111742
433	433	sp|P27809|KRE2_YEAST	Glycolipid 2-alpha-mannosyltransferase OS=Saccharomyces cerevisiae (strain ATCC 204508 / S288c) OX=559292 GN=KRE2 PE=1 SV=1	204494	168325	192772	244058	270345	272262	201317	290669	257900
434	434	sp|P50094|IMDH4_YEAST	Inosine-5'-monophosphate dehydrogenase 4 OS=Saccharomyces cerevisiae (strain ATCC 204508 / S288c) OX=559292 GN=IMD4 PE=1 SV=1	260310	282632	277768	186914	210154	197091	215673	227324	209789
435	435	sp|Q07505|DLHH_YEAST	Putative carboxymethylenebutenolidase OS=Saccharomyces cerevisiae (strain ATCC 204508 / S288c) OX=559292 GN=YDL086W PE=1 SV=1	249483	285181	303202	112288	90455.4	113615	228456	293638	289212
436	436	sp|P40531|GVP36_YEAST	Protein GVP36 OS=Saccharomyces cerevisiae (strain ATCC 204508 / S288c) OX=559292 GN=GVP36 PE=1 SV=1	219881	251752	250519	148965	156558	175147	153428	147816	131399
437	437	sp|P38353|SSH1_YEAST	Sec sixty-one protein homolog OS=Saccharomyces cerevisiae (strain ATCC 204508 / S288c) OX=559292 GN=SSH1 PE=1 SV=1	302657	224620	221650	268259	239763	192490	242005	199781	281581
438	438	sp|P40037|HMF1_YEAST	Protein HMF1 OS=Saccharomyces cerevisiae (strain ATCC 204508 / S288c) OX=559292 GN=HMF1 PE=1 SV=1	156172	169564	210847	228930	197321	154406	439992	393784	406116
439	439	sp|P48164|RS7B_YEAST	40S ribosomal protein S7-B OS=Saccharomyces cerevisiae (strain ATCC 204508 / S288c) OX=559292 GN=RPS7B PE=1 SV=1	1.94977e+06	1.66105e+06	1.68126e+06	1.62908e+06	1.78782e+06	1.94158e+06	1.60048e+06	1.27539e+06	1.46483e+06
440	440	sp|Q08193|GAS5_YEAST	1,3-beta-glucanosyltransferase GAS5 OS=Saccharomyces cerevisiae (strain ATCC 204508 / S288c) OX=559292 GN=GAS5 PE=1 SV=1	21487.9	44561	46856.9	5297.99	12061.3	27634.2	31193.3	40018.5	32593.2
441	441	sp|Q12452|ERG27_YEAST	3-keto-steroid reductase OS=Saccharomyces cerevisiae (strain ATCC 204508 / S288c) OX=559292 GN=ERG27 PE=1 SV=1	211176	182922	183769	159452	132732	138161	199468	167901	160076
442	442	sp|P38328|ARPC1_YEAST	Actin-related protein 2/3 complex subunit 1 OS=Saccharomyces cerevisiae (strain ATCC 204508 / S288c) OX=559292 GN=ARC40 PE=1 SV=1	258128	52466.7	233250	191112	229428	197871	191020	171199	218896
443	443	sp|Q02196|KAPS_YEAST	Adenylyl-sulfate kinase OS=Saccharomyces cerevisiae (strain ATCC 204508 / S288c) OX=559292 GN=MET14 PE=1 SV=1	164246	148031	165392	243191	285332	299308	294950	213083	248214
444	444	sp|P54781|ERG5_YEAST	Cytochrome P450 61 OS=Saccharomyces cerevisiae (strain ATCC 204508 / S288c) OX=559292 GN=ERG5 PE=1 SV=1	283125	251904	273736	381754	400237	426007	927458	837789	745708
445	445	sp|P07274|PROF_YEAST	Profilin OS=Saccharomyces cerevisiae (strain ATCC 204508 / S288c) OX=559292 GN=PFY1 PE=1 SV=2	162461	150974	187793	132979	130149	145110	204719	171493	175067
446	446	sp|Q04175|SXM1_YEAST	Importin beta SMX1 OS=Saccharomyces cerevisiae (strain ATCC 204508 / S288c) OX=559292 GN=SXM1 PE=1 SV=1	138457	93414.1	110564	86306.4	104851	97239.9	108352	85370.4	83847.3
447	447	sp|P05319|RLA2_YEAST	60S acidic ribosomal protein P2-alpha OS=Saccharomyces cerevisiae (strain ATCC 204508 / S288c) OX=559292 GN=RPP2A PE=1 SV=1	1.88219e+06	2.05961e+06	1.83604e+06	2.33533e+06	2.14928e+06	2.30077e+06	2.01822e+06	1.84612e+06	1.79855e+06
448	448	sp|P34160|NCBP1_YEAST	Nuclear cap-binding protein complex subunit 1 OS=Saccharomyces cerevisiae (strain ATCC 204508 / S288c) OX=559292 GN=STO1 PE=1 SV=2	91821.6	90616	90424.7	35260.2	31854.4	52103.3	51282.7	31083.3	39376.8
449	449	sp|P22203|VATE_YEAST	V-type proton ATPase subunit E OS=Saccharomyces cerevisiae (strain ATCC 204508 / S288c) OX=559292 GN=VMA4 PE=1 SV=4	352340	329943	369488	476465	485095	535191	765424	693265	647709
450	450	sp|P49167|RL38_YEAST	60S ribosomal protein L38 OS=Saccharomyces cerevisiae (strain ATCC 204508 / S288c) OX=559292 GN=RPL38 PE=1 SV=1	729525	816441	677600	1.4659e+06	1.52015e+06	1.8515e+06	1.73143e+06	1.4379e+06	1.62167e+06
451	451	sp|P42943|TCPH_YEAST	T-complex protein 1 subunit eta OS=Saccharomyces cerevisiae (strain ATCC 204508 / S288c) OX=559292 GN=CCT7 PE=1 SV=1	197113	201287	99891.6	119470	110749	124265	117198	110917	75163.2
452	452	sp|P40185|MMF1_YEAST	Protein MMF1, mitochondrial OS=Saccharomyces cerevisiae (strain ATCC 204508 / S288c) OX=559292 GN=MMF1 PE=1 SV=1	149513	148534	147183	106942	121334	111209	232249	182104	179984
453	453	sp|Q03161|YMY9_YEAST	Glucose-6-phosphate 1-epimerase OS=Saccharomyces cerevisiae (strain ATCC 204508 / S288c) OX=559292 GN=YMR099C PE=1 SV=1	361778	329932	377114	235390	218258	235571	330560	296037	298345
454	454	sp|P16550|APA1_YEAST	Protein APA1 OS=Saccharomyces cerevisiae (strain ATCC 204508 / S288c) OX=559292 GN=APA1 PE=1 SV=4	215126	164117	215351	170067	203237	188203	112563	152703	136155
455	455	sp|P36010|NDK_YEAST	Nucleoside diphosphate kinase OS=Saccharomyces cerevisiae (strain ATCC 204508 / S288c) OX=559292 GN=YNK1 PE=1 SV=1	549711	517621	612309	480310	544608	530959	630705	659659	755752
456	456	sp|P40093|YEY6_YEAST	MYG1 protein YER156C OS=Saccharomyces cerevisiae (strain ATCC 204508 / S288c) OX=559292 GN=YER156C PE=1 SV=1	532194	546669	604942	342259	336240	345840	277405	281983	261704
457	457	sp|P38998|LYS1_YEAST	Saccharopine dehydrogenase [NAD(+), L-lysine-forming] OS=Saccharomyces cerevisiae (strain ATCC 204508 / S288c) OX=559292 GN=LYS1 PE=1 SV=3	396491	340328	338062	194815	206196	160665	173493	214733	197803
458	458	sp|P38427|TSL1_YEAST	Trehalose synthase complex regulatory subunit TSL1 OS=Saccharomyces cerevisiae (strain ATCC 204508 / S288c) OX=559292 GN=TSL1 PE=1 SV=1	53281.1	39461.8	54490.5	226594	238536	192030	236853	214369	257541
459	459	sp|P38694|MSC7_YEAST	Putative aldehyde dehydrogenase-like protein YHR039C OS=Saccharomyces cerevisiae (strain ATCC 204508 / S288c) OX=559292 GN=MSC7 PE=1 SV=1	175320	190222	199825	287907	268845	293063	286290	279452	265405
460	460	sp|P33201|MRT4_YEAST	Ribosome assembly factor MRT4 OS=Saccharomyces cerevisiae (strain ATCC 204508 / S288c) OX=559292 GN=MRT4 PE=1 SV=1	360264	335156	394450	248776	315782	346124	201166	211286	181806
461	461	sp|P41911|GPD2_YEAST	Glycerol-3-phosphate dehydrogenase [NAD(+)] 2, mitochondrial OS=Saccharomyces cerevisiae (strain ATCC 204508 / S288c) OX=559292 GN=GPD2 PE=1 SV=2	80029.9	97144.1	105300	150911	139770	191445	79685.7	108370	81611.6
462	462	sp|P38631|FKS1_YEAST	1,3-beta-glucan synthase component FKS1 OS=Saccharomyces cerevisiae (strain ATCC 204508 / S288c) OX=559292 GN=FKS1 PE=1 SV=2	53810.1	57558.6	35516.7	67065.9	58413.7	95994.7	71976.2	46917.1	59109.9
463	463	sp|P39726|GCSH_YEAST	Glycine cleavage system H protein, mitochondrial OS=Saccharomyces cerevisiae (strain ATCC 204508 / S288c) OX=559292 GN=GCV3 PE=1 SV=3	544908	615892	648061	327288	325095	373544	969243	913653	956932
464	464	sp|Q06252|YL179_YEAST	Uncharacterized protein YLR179C OS=Saccharomyces cerevisiae (strain ATCC 204508 / S288c) OX=559292 GN=YLR179C PE=1 SV=1	183567	240949	246284	148691	140191	165343	355376	368321	359721
465	465	sp|P40303|PSA4_YEAST	Proteasome subunit alpha type-4 OS=Saccharomyces cerevisiae (strain ATCC 204508 / S288c) OX=559292 GN=PRE6 PE=1 SV=1	300973	291902	224592	221066	184589	226301	213033	209529	241554
466	466	sp|P20606|SAR1_YEAST	Small COPII coat GTPase SAR1 OS=Saccharomyces cerevisiae (strain ATCC 204508 / S288c) OX=559292 GN=SAR1 PE=1 SV=1	358150	253589	344166	215561	240125	252222	207576	112459	148272
467	467	sp|P38836|ECM14_YEAST	Putative metallocarboxypeptidase ECM14 OS=Saccharomyces cerevisiae (strain ATCC 204508 / S288c) OX=559292 GN=ECM14 PE=1 SV=1	48530.5	43311.6	39215.4	18656.4	41649.5	43382.6	42575	34812.8	24109
468	468	sp|Q12230|LSP1_YEAST	Sphingolipid long chain base-responsive protein LSP1 OS=Saccharomyces cerevisiae (strain ATCC 204508 / S288c) OX=559292 GN=LSP1 PE=1 SV=1	550955	507196	536061	383221	410670	417148	438236	348769	313570
469	469	sp|P15700|KCY_YEAST	Uridylate kinase OS=Saccharomyces cerevisiae (strain ATCC 204508 / S288c) OX=559292 GN=URA6 PE=1 SV=1	135648	125109	140499	107818	87050.8	100448	109482	105335	47933.6
470	470	sp|P05453|ERF3_YEAST	Eukaryotic peptide chain release factor GTP-binding subunit OS=Saccharomyces cerevisiae (strain ATCC 204508 / S288c) OX=559292 GN=SUP35 PE=1 SV=1	73117.7	49630.6	65749.4	28376.6	28337.2	28509.5	31604.2	22866.2	23922.7
471	471	sp|P05150|OTC_YEAST	Ornithine carbamoyltransferase OS=Saccharomyces cerevisiae (strain ATCC 204508 / S288c) OX=559292 GN=ARG3 PE=1 SV=1	196321	211962	225404	18908.3	33825.4	25673.6	118647	128345	107743
472	472	sp|P19414|ACON_YEAST	Aconitate hydratase, mitochondrial OS=Saccharomyces cerevisiae (strain ATCC 204508 / S288c) OX=559292 GN=ACO1 PE=1 SV=2	205290	237136	206323	180548	212625	204953	173844	167349	130511
473	473	sp|Q04336|YM54_YEAST	Uncharacterized protein YMR196W OS=Saccharomyces cerevisiae (strain ATCC 204508 / S288c) OX=559292 GN=YMR196W PE=1 SV=1	12381.9	10720	11283.9	79576.3	73982.6	79230.5	65891.5	57047.8	39425.7
474	474	sp|P14922|CYC8_YEAST	General transcriptional corepressor CYC8 OS=Saccharomyces cerevisiae (strain ATCC 204508 / S288c) OX=559292 GN=CYC8 PE=1 SV=2	31936.5	33954.3	36982.9	14073.6	7728.16	4721.38	5099.63	30833	22635.4
475	475	sp|P20967|ODO1_YEAST	2-oxoglutarate dehydrogenase, mitochondrial OS=Saccharomyces cerevisiae (strain ATCC 204508 / S288c) OX=559292 GN=KGD1 PE=1 SV=2	141987	165700	155144	149726	135479	149190	175372	163676	159228
476	476	sp|Q01852|TIM44_YEAST	Mitochondrial import inner membrane translocase subunit TIM44 OS=Saccharomyces cerevisiae (strain ATCC 204508 / S288c) OX=559292 GN=TIM44 PE=1 SV=1	242709	219211	258968	167022	166974	103512	161182	180326	96933.1
477	477	sp|P38248|ECM33_YEAST	Cell wall protein ECM33 OS=Saccharomyces cerevisiae (strain ATCC 204508 / S288c) OX=559292 GN=ECM33 PE=1 SV=3	219006	266396	275728	77761.5	84662.5	91749.1	43175.7	85211.2	63898
478	478	sp|Q04636|POB3_YEAST	FACT complex subunit POB3 OS=Saccharomyces cerevisiae (strain ATCC 204508 / S288c) OX=559292 GN=POB3 PE=1 SV=1	156122	171533	167661	94573.8	89756.9	98273.2	55093.9	102218	109655
479	479	sp|P53045|MSMO_YEAST	Methylsterol monooxygenase OS=Saccharomyces cerevisiae (strain ATCC 204508 / S288c) OX=559292 GN=ERG25 PE=1 SV=1	64780.8	45392.4	41683.4	151915	181767	183926	246964	200354	238101
480	480	sp|P49367|LYS4_YEAST	Homoaconitase, mitochondrial OS=Saccharomyces cerevisiae (strain ATCC 204508 / S288c) OX=559292 GN=LYS4 PE=1 SV=1	62841.6	56970.6	62689.8	27847.1	37153.9	30980.3	45354.4	42451.5	25835
481	481	sp|Q12377|RPN6_YEAST	26S proteasome regulatory subunit RPN6 OS=Saccharomyces cerevisiae (strain ATCC 204508 / S288c) OX=559292 GN=RPN6 PE=1 SV=3	470746	404353	455739	294703	336776	417632	345931	229746	254363
482	482	sp|P07170|KAD2_YEAST	Adenylate kinase OS=Saccharomyces cerevisiae (strain ATCC 204508 / S288c) OX=559292 GN=ADK1 PE=1 SV=2	229742	258763	199434	301123	354161	401707	186220	302044	242494
483	483	sp|P39968|VAC8_YEAST	Vacuolar protein 8 OS=Saccharomyces cerevisiae (strain ATCC 204508 / S288c) OX=559292 GN=VAC8 PE=1 SV=3	232483	254885	255280	199873	205156	189869	244877	238146	177567
484	484	sp|P36139|PET10_YEAST	Protein PET10 OS=Saccharomyces cerevisiae (strain ATCC 204508 / S288c) OX=559292 GN=PET10 PE=1 SV=3	646102	527756	593765	39494.8	58411.1	62055.1	94881.6	85297.9	65183.7
485	485	sp|P02557|TBB_YEAST	Tubulin beta chain OS=Saccharomyces cerevisiae (strain ATCC 204508 / S288c) OX=559292 GN=TUB2 PE=1 SV=2	494359	415789	433811	259173	305794	326054	289444	264547	189299
486	486	sp|P53199|ERG26_YEAST	Sterol-4-alpha-carboxylate 3-dehydrogenase, decarboxylating OS=Saccharomyces cerevisiae (strain ATCC 204508 / S288c) OX=559292 GN=ERG26 PE=1 SV=1	94310.5	82673	84585.1	134618	148123	146136	179400	178829	144131
487	487	sp|P53184|PNC1_YEAST	Nicotinamidase OS=Saccharomyces cerevisiae (strain ATCC 204508 / S288c) OX=559292 GN=PNC1 PE=1 SV=1	487163	449702	462678	678267	651976	667505	573992	610304	622499
488	488	sp|P38687|SRP68_YEAST	Signal recognition particle subunit SRP68 OS=Saccharomyces cerevisiae (strain ATCC 204508 / S288c) OX=559292 GN=SRP68 PE=1 SV=1	174674	145025	143843	94784.3	128215	147019	131327	111257	66721.4
489	489	sp|P40566|EGH1_YEAST	Ergosteryl-beta-glucosidase OS=Saccharomyces cerevisiae (strain ATCC 204508 / S288c) OX=559292 GN=EGH1 PE=1 SV=1	17052.7	18982.1	1129.98	41460.5	4713.25	21242.9	2188.12	45776.5	40121.4
490	490	sp|Q8J1F8|H2B2_ASHGO	Histone H2B.2 OS=Ashbya gossypii (strain ATCC 10895 / CBS 109.51 / FGSC 9923 / NRRL Y-1056) OX=284811 GN=HTB2 PE=3 SV=3	71999.7	44340.8	104134	15612.4	62160.4	15660.3	17002.9	43537.3	51172.9
491	491	sp|P18962|DAP2_YEAST	Dipeptidyl aminopeptidase B OS=Saccharomyces cerevisiae (strain ATCC 204508 / S288c) OX=559292 GN=DAP2 PE=1 SV=2	17685.5	25521.6	24985.4	6810.03	24960.1	4512.25	31542.1	32659.7	46030.2
492	492	sp|Q12464|RUVB2_YEAST	RuvB-like protein 2 OS=Saccharomyces cerevisiae (strain ATCC 204508 / S288c) OX=559292 GN=RVB2 PE=1 SV=1	515321	426235	425154	247377	268640	301038	280217	263445	225270
493	493	sp|P08536|MET3_YEAST	Sulfate adenylyltransferase OS=Saccharomyces cerevisiae (strain ATCC 204508 / S288c) OX=559292 GN=MET3 PE=1 SV=2	30502.6	34556.3	27805.9	282244	371092	361028	265474	237384	234673
494	494	sp|P41057|RS29A_YEAST	40S ribosomal protein S29-A OS=Saccharomyces cerevisiae (strain ATCC 204508 / S288c) OX=559292 GN=RPS29A PE=1 SV=3	201097	286808	212249	363622	337859	389590	281844	288828	297316
495	495	sp|P53252|PIL1_YEAST	Sphingolipid long chain base-responsive protein PIL1 OS=Saccharomyces cerevisiae (strain ATCC 204508 / S288c) OX=559292 GN=PIL1 PE=1 SV=1	881619	892204	974857	565508	594083	562441	576408	627136	612395
496	496	sp|P23301|IF5A1_YEAST	Eukaryotic translation initiation factor 5A-1 OS=Saccharomyces cerevisiae (strain ATCC 204508 / S288c) OX=559292 GN=HYP2 PE=1 SV=3	248470	190414	237303	33899.8	44223.8	36109.7	50527.5	40929.1	33945.2
497	497	sp|P06208|LEU1_YEAST	2-isopropylmalate synthase OS=Saccharomyces cerevisiae (strain ATCC 204508 / S288c) OX=559292 GN=LEU4 PE=1 SV=1	143385	177916	16085.5	62592.5	74650.2	78519.9	76244.3	76499.6	54917.8
498	498	sp|Q12447|PAA1_YEAST	Polyamine N-acetyltransferase 1 OS=Saccharomyces cerevisiae (strain ATCC 204508 / S288c) OX=559292 GN=PAA1 PE=1 SV=1	459644	460221	458339	234890	262120	311496	284134	260989	261799
499	499	sp|P02533|K1C14_HUMAN	Keratin, type I cytoskeletal 14 OS=Homo sapiens OX=9606 GN=KRT14 PE=1 SV=4	5996.46	14737.6	49272.3	223533	15720.6	14763.7	22194.9	84882.4	5106.85
500	500	sp|P32486|KRE6_YEAST	Beta-glucan synthesis-associated protein KRE6 OS=Saccharomyces cerevisiae (strain ATCC 204508 / S288c) OX=559292 GN=KRE6 PE=1 SV=2	10958.8	10343.3	13818.2	5650.05	3450.32	12003.9	7519.02	8759.05	12047.3
501	501	sp|P53295|RBG2_YEAST	Ribosome-interacting GTPase 2 OS=Saccharomyces cerevisiae (strain ATCC 204508 / S288c) OX=559292 GN=RBG2 PE=1 SV=1	54486.4	57911.4	47717.4	41591.6	44109.1	33250.1	20920.5	32090.6	29149.6
502	502	sp|P43621|COPD_YEAST	Coatomer subunit delta OS=Saccharomyces cerevisiae (strain ATCC 204508 / S288c) OX=559292 GN=RET2 PE=1 SV=3	19208.1	18271.8	25607.6	13372.3	15943	5031.62	18832.5	16027	14108.5
503	503	sp|Q06142|IMB1_YEAST	Importin subunit beta-1 OS=Saccharomyces cerevisiae (strain ATCC 204508 / S288c) OX=559292 GN=KAP95 PE=1 SV=1	55048.1	48801.9	47992.2	22329.9	25335.6	26327.6	47589.2	25476.2	26026.5
504	504	sp|Q03862|ARX1_YEAST	Probable metalloprotease ARX1 OS=Saccharomyces cerevisiae (strain ATCC 204508 / S288c) OX=559292 GN=ARX1 PE=1 SV=1	113765	126282	114038	79403.2	94855.2	94204.8	77636.9	71551.1	63976.8
505	505	sp|P23180|AIM17_YEAST	Probable oxidoreductase AIM17 OS=Saccharomyces cerevisiae (strain ATCC 204508 / S288c) OX=559292 GN=AIM17 PE=1 SV=2	86253	74239.8	71518.6	121622	121881	129536	108368	105351	100303
506	506	sp|Q06205|FKBP4_YEAST	FK506-binding protein 4 OS=Saccharomyces cerevisiae (strain ATCC 204508 / S288c) OX=559292 GN=FPR4 PE=1 SV=1	173052	161298	152870	43753.8	50188	56830.5	50756.1	51264	54945.3
507	507	sp|P40469|MET18_YEAST	DNA repair/transcription protein MET18/MMS19 OS=Saccharomyces cerevisiae (strain ATCC 204508 / S288c) OX=559292 GN=MET18 PE=1 SV=1	50742.8	52606.9	63751	21244.6	36613.9	44008.8	42051.2	36184.5	43444
508	508	sp|P36015|YKT6_YEAST	Synaptobrevin homolog YKT6 OS=Saccharomyces cerevisiae (strain ATCC 204508 / S288c) OX=559292 GN=YKT6 PE=1 SV=1	70883.6	81893.9	56400.7	48109	44221.4	69621.2	63756	68284.8	57026.8
509	509	sp|P33734|HIS5_YEAST	Imidazole glycerol phosphate synthase hisHF OS=Saccharomyces cerevisiae (strain ATCC 204508 / S288c) OX=559292 GN=HIS7 PE=1 SV=2	160014	155735	142777	89942.9	115272	96683.3	134265	114645	98550.2
510	510	sp|P21243|PSA1_YEAST	Proteasome subunit alpha type-1 OS=Saccharomyces cerevisiae (strain ATCC 204508 / S288c) OX=559292 GN=SCL1 PE=1 SV=1	124414	95573.7	113687	67435	69233.1	74109	81547.1	74186.5	77580.7
511	511	sp|P25371|ADP1_YEAST	Probable ATP-dependent permease OS=Saccharomyces cerevisiae (strain ATCC 204508 / S288c) OX=559292 GN=ADP1 PE=1 SV=2	23776	2284.84	11216.7	357.69	10007.2	33052	1725.59	9144.99	16332.9
512	512	sp|P12695|ODP2_YEAST	Dihydrolipoyllysine-residue acetyltransferase component of pyruvate dehydrogenase complex, mitochondrial OS=Saccharomyces cerevisiae (strain ATCC 204508 / S288c) OX=559292 GN=LAT1 PE=1 SV=1	539562	546510	602163	540490	554659	613731	652946	635267	604105
513	513	sp|P15873|PCNA_YEAST	Proliferating cell nuclear antigen OS=Saccharomyces cerevisiae (strain ATCC 204508 / S288c) OX=559292 GN=POL30 PE=1 SV=1	184159	69138.5	152116	85336.5	86181	96293.4	34862.7	85742.6	73399.3
514	514	sp|Q01855|RS15_YEAST	40S ribosomal protein S15 OS=Saccharomyces cerevisiae (strain ATCC 204508 / S288c) OX=559292 GN=RPS15 PE=1 SV=1	8.27997e+06	9.61387e+06	9.00376e+06	1.26144e+07	1.01983e+07	1.15314e+07	8.17171e+06	9.54518e+06	1.01322e+07
515	515	sp|P39958|GDI1_YEAST	Rab GDP-dissociation inhibitor OS=Saccharomyces cerevisiae (strain ATCC 204508 / S288c) OX=559292 GN=GDI1 PE=1 SV=1	293132	269554	256085	283484	301497	309212	347838	317841	298794
516	516	sp|P53912|YNN4_YEAST	Uncharacterized protein YNL134C OS=Saccharomyces cerevisiae (strain ATCC 204508 / S288c) OX=559292 GN=YNL134C PE=1 SV=1	53298.3	66833	72371	102074	138815	102029	159831	161686	153155
517	517	sp|P40581|GPX3_YEAST	Glutathione peroxidase-like peroxiredoxin HYR1 OS=Saccharomyces cerevisiae (strain ATCC 204508 / S288c) OX=559292 GN=HYR1 PE=1 SV=1	51855.4	37978.3	47922.7	75940.7	50015.7	37684.6	60276.1	48490.9	47127.9
518	518	sp|P14832|CYPH_YEAST	Peptidyl-prolyl cis-trans isomerase OS=Saccharomyces cerevisiae (strain ATCC 204508 / S288c) OX=559292 GN=CPR1 PE=1 SV=3	78683.2	124315	108930	61761.6	73640.1	58024.1	95093.2	117005	95168.8
519	519	sp|P53731|ARPC2_YEAST	Actin-related protein 2/3 complex subunit 2 OS=Saccharomyces cerevisiae (strain ATCC 204508 / S288c) OX=559292 GN=ARC35 PE=1 SV=1	345127	324624	330063	305264	348123	326110	351232	280547	290700
520	520	sp|P08518|RPB2_YEAST	DNA-directed RNA polymerase II subunit RPB2 OS=Saccharomyces cerevisiae (strain ATCC 204508 / S288c) OX=559292 GN=RPB2 PE=1 SV=2	124266	118689	103848	41205.2	103296	81543.3	92618.6	69404.2	93649.3
521	521	sp|P23724|PSB6_YEAST	Proteasome subunit beta type-6 OS=Saccharomyces cerevisiae (strain ATCC 204508 / S288c) OX=559292 GN=PRE7 PE=1 SV=1	3706.69	35025.4	38427.1	33793.6	41896.3	51546.8	57643.9	44791.2	38003.9
522	522	sp|P25293|NAP1_YEAST	Nucleosome assembly protein OS=Saccharomyces cerevisiae (strain ATCC 204508 / S288c) OX=559292 GN=NAP1 PE=1 SV=2	58797.1	44157.7	47327.3	58117.8	52457.8	35884	42329	26350.7	31601.1
523	523	sp|P0CX34|RS30B_YEAST	40S ribosomal protein S30-B OS=Saccharomyces cerevisiae (strain ATCC 204508 / S288c) OX=559292 GN=RPS30B PE=1 SV=1	83402.2	107352	105329	202925	233061	199820	164682	171877	140200
524	524	sp|P15625|SYFA_YEAST	Phenylalanine--tRNA ligase alpha subunit OS=Saccharomyces cerevisiae (strain ATCC 204508 / S288c) OX=559292 GN=FRS2 PE=1 SV=3	151294	170044	170416	182981	175491	168008	163271	146196	128398
525	525	sp|Q02642|NACB1_YEAST	Nascent polypeptide-associated complex subunit beta-1 OS=Saccharomyces cerevisiae (strain ATCC 204508 / S288c) OX=559292 GN=EGD1 PE=1 SV=2	141037	126732	124942	64139.3	66839.6	78159.4	62111.9	46972	59023.3
526	526	sp|P51402|RL37B_YEAST	60S ribosomal protein L37-B OS=Saccharomyces cerevisiae (strain ATCC 204508 / S288c) OX=559292 GN=RPL37B PE=1 SV=2	2070.22	6077.38	4674.68	3397.39	3473.22	948.621	2899.87	555.47	2526.82
527	527	sp|P32471|EF1B_YEAST	Elongation factor 1-beta OS=Saccharomyces cerevisiae (strain ATCC 204508 / S288c) OX=559292 GN=EFB1 PE=1 SV=4	380309	347172	385672	1.06742e+06	1.03176e+06	1.18445e+06	378951	320116	216470
528	528	sp|O13547|CCW14_YEAST	Covalently-linked cell wall protein 14 OS=Saccharomyces cerevisiae (strain ATCC 204508 / S288c) OX=559292 GN=CCW14 PE=1 SV=1	20516.8	24887.7	21314.9	19024.5	20202.2	10552.7	21944.1	16232.4	17604
529	529	sp|Q12159|YRA1_YEAST	RNA annealing protein YRA1 OS=Saccharomyces cerevisiae (strain ATCC 204508 / S288c) OX=559292 GN=YRA1 PE=1 SV=2	825160	989927	945691	650812	679281	712422	553082	552581	464740
530	530	sp|Q00772|SLT2_YEAST	Mitogen-activated protein kinase SLT2/MPK1 OS=Saccharomyces cerevisiae (strain ATCC 204508 / S288c) OX=559292 GN=SLT2 PE=1 SV=2	108310	67291	90175.8	76691.8	74859.3	52976.2	69170.1	71650.5	66930.7
531	531	sp|O14455|RL36B_YEAST	60S ribosomal protein L36-B OS=Saccharomyces cerevisiae (strain ATCC 204508 / S288c) OX=559292 GN=RPL36B PE=1 SV=3	4.0492e+06	3.70284e+06	3.83492e+06	6.70559e+06	6.43366e+06	6.32552e+06	5.02543e+06	5.43702e+06	5.79279e+06
532	532	sp|P53860|PDR16_YEAST	Phosphatidylinositol transfer protein PDR16 OS=Saccharomyces cerevisiae (strain ATCC 204508 / S288c) OX=559292 GN=PDR16 PE=1 SV=1	308155	322576	340463	114046	121107	115231	204740	182818	164590
533	533	sp|Q12466|TCB1_YEAST	Tricalbin-1 OS=Saccharomyces cerevisiae (strain ATCC 204508 / S288c) OX=559292 GN=TCB1 PE=1 SV=1	103743	84806.1	80416	73102.9	69944.3	84201.7	67556.5	55495.6	110427
534	534	sp|P04050|RPB1_YEAST	DNA-directed RNA polymerase II subunit RPB1 OS=Saccharomyces cerevisiae (strain ATCC 204508 / S288c) OX=559292 GN=RPO21 PE=1 SV=2	191125	171562	194075	131656	132060	162597	164358	126894	124104
535	535	sp|P09733|TBA1_YEAST	Tubulin alpha-1 chain OS=Saccharomyces cerevisiae (strain ATCC 204508 / S288c) OX=559292 GN=TUB1 PE=1 SV=2	74003.5	83305.1	78628.3	49501.1	71274.1	63921.2	49787.8	49535.7	30714.4
536	536	sp|P53633|PRA1_YEAST	Prenylated Rab acceptor 1 OS=Saccharomyces cerevisiae (strain ATCC 204508 / S288c) OX=559292 GN=YIP3 PE=1 SV=2	408592	397544	407328	234333	249981	271313	219819	240141	268029
537	537	sp|P23638|PSA3_YEAST	Proteasome subunit alpha type-3 OS=Saccharomyces cerevisiae (strain ATCC 204508 / S288c) OX=559292 GN=PRE9 PE=1 SV=1	211791	213936	236502	76888.1	99456.9	90840.9	105546	102150	100235
538	538	sp|P25623|SYP1_YEAST	Suppressor of yeast profilin deletion OS=Saccharomyces cerevisiae (strain ATCC 204508 / S288c) OX=559292 GN=SYP1 PE=1 SV=3	31951.3	36280.1	34152.4	47484.6	50891.3	46402.8	55231.8	41645.5	49531.8
539	539	sp|Q02486|ABF2_YEAST	ARS-binding factor 2, mitochondrial OS=Saccharomyces cerevisiae (strain ATCC 204508 / S288c) OX=559292 GN=ABF2 PE=1 SV=1	301261	421462	375249	247645	218272	227966	344349	880258	292458
540	540	sp|P33442|RS3A1_YEAST	40S ribosomal protein S1-A OS=Saccharomyces cerevisiae (strain ATCC 204508 / S288c) OX=559292 GN=RPS1A PE=1 SV=2	1.48516e+06	1.41695e+06	1.41447e+06	1.19202e+06	1.14549e+06	1.34275e+06	994245	1.0495e+06	1.10748e+06
541	541	sp|Q7Z891|PYRD_SACPA	Dihydroorotate dehydrogenase (fumarate) OS=Saccharomyces paradoxus OX=27291 GN=URA1 PE=3 SV=1	55222	70838.6	62775.8	19689.1	24188.9	20770.8	59371.2	54936.4	56458.8
542	542	sp|P02992|EFTU_YEAST	Elongation factor Tu, mitochondrial OS=Saccharomyces cerevisiae (strain ATCC 204508 / S288c) OX=559292 GN=TUF1 PE=1 SV=1	101061	117558	117546	51736	68574.2	55591.4	45777.1	61336.5	50767
543	543	sp|P53303|ZPR1_YEAST	Zinc finger protein ZPR1 OS=Saccharomyces cerevisiae (strain ATCC 204508 / S288c) OX=559292 GN=ZPR1 PE=1 SV=1	368556	323443	346210	211481	203483	180686	189110	177374	157587
544	544	sp|P23644|TOM40_YEAST	Mitochondrial import receptor subunit TOM40 OS=Saccharomyces cerevisiae (strain ATCC 204508 / S288c) OX=559292 GN=TOM40 PE=1 SV=1	54132.3	118397	104803	47304.9	61420.7	64356.1	56484.9	40554.6	52874.6
545	545	sp|Q12265|KPR5_YEAST	Ribose-phosphate pyrophosphokinase 5 OS=Saccharomyces cerevisiae (strain ATCC 204508 / S288c) OX=559292 GN=PRS5 PE=1 SV=1	39175.5	41199.1	33125.1	29439.3	34615.8	35947.4	5830.9	36457	33415.7
546	546	sp|Q12019|MDN1_YEAST	Midasin OS=Saccharomyces cerevisiae (strain ATCC 204508 / S288c) OX=559292 GN=MDN1 PE=1 SV=1	44214.7	24999.1	28613.7	21013.8	27843.6	23052.6	24758.7	15956.8	12223.9
547	547	sp|P25343|RV161_YEAST	Reduced viability upon starvation protein 161 OS=Saccharomyces cerevisiae (strain ATCC 204508 / S288c) OX=559292 GN=RVS161 PE=1 SV=1	68983.7	66345.1	67241	51517	62769.1	64607.4	81279.8	57896.4	75424.8
548	548	sp|P40991|NOP2_YEAST	25S rRNA (cytosine(2870)-C(5))-methyltransferase OS=Saccharomyces cerevisiae (strain ATCC 204508 / S288c) OX=559292 GN=NOP2 PE=1 SV=1	48128.3	48933.6	47214.3	22515.9	13081	19350.3	12429.9	6474.23	10119.5
549	549	sp|P47075|VTC4_YEAST	Vacuolar transporter chaperone 4 OS=Saccharomyces cerevisiae (strain ATCC 204508 / S288c) OX=559292 GN=VTC4 PE=1 SV=2	109647	91179.6	99028.3	74074.8	81692.8	14989.7	62617.4	62590.3	65450.2
550	550	sp|P40506|PPCS_YEAST	Phosphopantothenate--cysteine ligase CAB2 OS=Saccharomyces cerevisiae (strain ATCC 204508 / S288c) OX=559292 GN=CAB2 PE=1 SV=2	12202	13385.9	9160.48	129876	117858	129413	88317.5	5202.87	8273.44
551	551	sp|P53914|NAT10_YEAST	RNA cytidine acetyltransferase OS=Saccharomyces cerevisiae (strain ATCC 204508 / S288c) OX=559292 GN=KRE33 PE=1 SV=1	147548	150785	112158	99477.6	121110	107586	91297.4	82089.4	72058
552	552	sp|Q12176|MAK21_YEAST	Ribosome biogenesis protein MAK21 OS=Saccharomyces cerevisiae (strain ATCC 204508 / S288c) OX=559292 GN=MAK21 PE=1 SV=1	134512	117104	132836	73127.8	106413	94360.8	108642	74840	70123.6
553	553	sp|A6ZMA9|ERB1_YEAS7	Ribosome biogenesis protein ERB1 OS=Saccharomyces cerevisiae (strain YJM789) OX=307796 GN=ERB1 PE=3 SV=1	92971.3	95535.4	96588.1	26048.1	53247.7	46832.7	39497.2	38658.7	35125.5
554	554	sp|Q08971|YP225_YEAST	Protein PBDC1 homolog OS=Saccharomyces cerevisiae (strain ATCC 204508 / S288c) OX=559292 GN=YPL225W PE=1 SV=1	783471	706183	745069	724139	681783	690340	677597	670956	668656
555	555	sp|P47018|MTC1_YEAST	Maintenance of telomere capping protein 1 OS=Saccharomyces cerevisiae (strain ATCC 204508 / S288c) OX=559292 GN=MTC1 PE=1 SV=1	76724.8	69750.9	61119.5	97588.3	84233.2	91662.4	94768.4	69868.2	74573.7
556	556	sp|Q91575|TBB5_XENLA	Tubulin beta chain OS=Xenopus laevis OX=8355 GN=tubb PE=2 SV=1	12774.6	3900.59	9630.61	6917.32	8471.16	4764.19	10443.5	6483.27	5440.12
557	557	sp|Q04697|GSF2_YEAST	Glucose-signaling factor 2 OS=Saccharomyces cerevisiae (strain ATCC 204508 / S288c) OX=559292 GN=GSF2 PE=1 SV=1	136478	133680	170465	145979	148622	117045	140385	158605	113239
558	558	sp|P52918|MSN5_YEAST	Protein MSN5 OS=Saccharomyces cerevisiae (strain ATCC 204508 / S288c) OX=559292 GN=MSN5 PE=1 SV=1	32119.1	9028.26	24776.4	15118.8	33561.2	23347.5	22871	19468.9	25080.7
559	559	sp|P35194|UTP20_YEAST	U3 small nucleolar RNA-associated protein 20 OS=Saccharomyces cerevisiae (strain ATCC 204508 / S288c) OX=559292 GN=UTP20 PE=1 SV=3	95215.9	81621.4	78366.4	43242.1	60426.5	63743.8	54250.6	22859.4	56540.3
560	560	sp|P53131|PRP43_YEAST	Pre-mRNA-splicing factor ATP-dependent RNA helicase PRP43 OS=Saccharomyces cerevisiae (strain ATCC 204508 / S288c) OX=559292 GN=PRP43 PE=1 SV=1	108301	83328.8	110712	64836.4	70413.2	65011.3	53995	51416.4	48648.4
561	561	sp|P32495|NHP2_YEAST	H/ACA ribonucleoprotein complex subunit NHP2 OS=Saccharomyces cerevisiae (strain ATCC 204508 / S288c) OX=559292 GN=NHP2 PE=1 SV=2	156197	122766	125139	63188	73222.1	67626	59821.3	66786.7	63677.8
562	562	sp|P39533|ACON2_YEAST	Homocitrate dehydratase, mitochondrial OS=Saccharomyces cerevisiae (strain ATCC 204508 / S288c) OX=559292 GN=ACO2 PE=1 SV=1	144209	157745	9330.98	63472.6	74289	74958.6	71646.7	54875.6	69620.4
563	563	sp|P40850|MKT1_YEAST	Post-transcriptional regulator MKT1 OS=Saccharomyces cerevisiae (strain ATCC 204508 / S288c) OX=559292 GN=MKT1 PE=1 SV=2	152724	140105	110199	110401	106311	104221	120782	110114	104451
564	564	sp|Q12458|YPR1_YEAST	Putative reductase 1 OS=Saccharomyces cerevisiae (strain ATCC 204508 / S288c) OX=559292 GN=YPR1 PE=1 SV=1	299949	227029	259292	243129	248498	274141	299216	284494	276664
565	565	sp|P33894|STE13_YEAST	Dipeptidyl aminopeptidase A OS=Saccharomyces cerevisiae (strain ATCC 204508 / S288c) OX=559292 GN=STE13 PE=1 SV=1	12930.7	5851.85	3448.56	2298.36	4309.41	3865.09	4107.5	5846.37	757.408
566	566	sp|Q3E7X9|RS28A_YEAST	40S ribosomal protein S28-A OS=Saccharomyces cerevisiae (strain ATCC 204508 / S288c) OX=559292 GN=RPS28A PE=1 SV=1	294178	187263	219946	60322.3	136885	137563	119528	155976	170608
567	567	sp|Q12449|AHA1_YEAST	Hsp90 co-chaperone AHA1 OS=Saccharomyces cerevisiae (strain ATCC 204508 / S288c) OX=559292 GN=AHA1 PE=1 SV=1	434430	419063	143602	121909	297584	95180.9	283687	288542	272436
568	568	sp|P53183|YGD9_YEAST	Putative uncharacterized oxidoreductase YGL039W OS=Saccharomyces cerevisiae (strain ATCC 204508 / S288c) OX=559292 GN=YGL039W PE=1 SV=1	10554.9	19803.5	11584.6	56376.1	77668.1	65422.7	94069	79233	72972.3
569	569	sp|P32447|ASF1_YEAST	Histone chaperone ASF1 OS=Saccharomyces cerevisiae (strain ATCC 204508 / S288c) OX=559292 GN=ASF1 PE=1 SV=1	16908	22128	26610.4	6237.68	14437.4	11587.5	21237.5	21164.3	17386.8
570	570	sp|Q6FWM7|H2A1_CANGA	Histone H2A.1 OS=Candida glabrata (strain ATCC 2001 / CBS 138 / JCM 3761 / NBRC 0622 / NRRL Y-65) OX=284593 GN=HTA1 PE=3 SV=3	287389	5.12688e+06	206863	2.58901e+06	176634	2.69804e+06	2.49405e+06	2.37372e+06	2.28433e+06
571	571	sp|P38689|KPR3_YEAST	Ribose-phosphate pyrophosphokinase 3 OS=Saccharomyces cerevisiae (strain ATCC 204508 / S288c) OX=559292 GN=PRS3 PE=1 SV=1	516931	390845	458244	366708	417812	387212	360289	328672	333466
572	572	sp|P33299|PRS7_YEAST	26S proteasome regulatory subunit 7 homolog OS=Saccharomyces cerevisiae (strain ATCC 204508 / S288c) OX=559292 GN=RPT1 PE=1 SV=1	116788	153026	132062	47828.9	61197.8	100774	112375	72817.5	102089
573	573	sp|Q03973|HMO1_YEAST	High mobility group protein 1 OS=Saccharomyces cerevisiae (strain ATCC 204508 / S288c) OX=559292 GN=HMO1 PE=1 SV=1	129136	126351	144890	113983	132857	149460	113333	99603.4	88331.6
574	574	sp|P38779|CIC1_YEAST	Proteasome-interacting protein CIC1 OS=Saccharomyces cerevisiae (strain ATCC 204508 / S288c) OX=559292 GN=CIC1 PE=1 SV=1	41857.9	56899.5	47205.7	23652.1	27238.7	24331.3	21017.4	21031.9	17129.5
575	575	sp|P32352|ERG2_YEAST	C-8 sterol isomerase OS=Saccharomyces cerevisiae (strain ATCC 204508 / S288c) OX=559292 GN=ERG2 PE=1 SV=1	210699	164782	201941	101303	93226.9	108333	180654	121574	164150
576	576	sp|Q12118|SGT2_YEAST	Small glutamine-rich tetratricopeptide repeat-containing protein 2 OS=Saccharomyces cerevisiae (strain ATCC 204508 / S288c) OX=559292 GN=SGT2 PE=1 SV=1	90998.7	95416.9	103546	96965.9	108657	99637.2	78326.3	108003	54497.3
577	577	sp|P14906|SEC63_YEAST	Protein translocation protein SEC63 OS=Saccharomyces cerevisiae (strain ATCC 204508 / S288c) OX=559292 GN=SEC63 PE=1 SV=2	137527	143156	152525	168455	162236	136508	127500	97793.1	168419
578	578	sp|Q01217|ARG56_YEAST	Protein ARG5,6, mitochondrial OS=Saccharomyces cerevisiae (strain ATCC 204508 / S288c) OX=559292 GN=ARG5,6 PE=1 SV=1	92086.2	98377.2	74994.2	34971.9	20239.9	31221.7	82916.8	102946	83366.4
579	579	sp|P53313|SDA1_YEAST	Protein SDA1 OS=Saccharomyces cerevisiae (strain ATCC 204508 / S288c) OX=559292 GN=SDA1 PE=1 SV=1	32017.8	35424.7	28253	21889.7	24902.6	21824.9	6955.97	5734.75	8537.69
580	580	sp|Q07551|KAR_YEAST	NADPH-dependent alpha-keto amide reductase OS=Saccharomyces cerevisiae (strain ATCC 204508 / S288c) OX=559292 GN=YDL124W PE=1 SV=1	39704.1	68212.3	66034.6	46039.7	167056	120611	158243	84405.2	114599
581	581	sp|P37838|NOP4_YEAST	Nucleolar protein 4 OS=Saccharomyces cerevisiae (strain ATCC 204508 / S288c) OX=559292 GN=NOP4 PE=1 SV=1	143192	133605	143963	86615.6	94684.1	98762.2	94079.8	51914.4	67933.7
582	582	sp|P20447|DBP3_YEAST	ATP-dependent RNA helicase DBP3 OS=Saccharomyces cerevisiae (strain ATCC 204508 / S288c) OX=559292 GN=DBP3 PE=1 SV=2	44675.1	80237.7	87253.5	32520.4	61390.8	71875.8	29971.2	52040.7	12781.9
583	583	sp|P11075|SEC7_YEAST	Protein transport protein SEC7 OS=Saccharomyces cerevisiae (strain ATCC 204508 / S288c) OX=559292 GN=SEC7 PE=1 SV=2	57118	35688	52245.3	40292.1	44721.5	50520.1	58925.1	42188.4	52003.3
584	584	sp|P33767|OSTB_YEAST	Dolichyl-diphosphooligosaccharide--protein glycosyltransferase subunit WBP1 OS=Saccharomyces cerevisiae (strain ATCC 204508 / S288c) OX=559292 GN=WBP1 PE=1 SV=1	185917	184717	174066	161008	173364	163402	178931	160363	150068
585	585	sp|Q12211|PUS1_YEAST	tRNA pseudouridine synthase 1 OS=Saccharomyces cerevisiae (strain ATCC 204508 / S288c) OX=559292 GN=PUS1 PE=1 SV=1	71363.4	73445.4	54968.5	45883.8	43747.9	54175.4	44771.9	59371.7	49674.9
586	586	sp|P40510|SER33_YEAST	D-3-phosphoglycerate dehydrogenase 2 OS=Saccharomyces cerevisiae (strain ATCC 204508 / S288c) OX=559292 GN=SER33 PE=1 SV=1	143302	180951	138113	233506	611878	374727	321248	313134	334051
587	587	sp|P12688|YPK1_YEAST	Serine/threonine-protein kinase YPK1 OS=Saccharomyces cerevisiae (strain ATCC 204508 / S288c) OX=559292 GN=YPK1 PE=1 SV=2	111608	119190	97417	97383.1	118121	98894.9	132575	110606	123698
588	588	sp|P01120|RAS2_YEAST	Ras-like protein 2 OS=Saccharomyces cerevisiae (strain ATCC 204508 / S288c) OX=559292 GN=RAS2 PE=1 SV=4	84559.5	66917.3	99622.5	65648.3	96249	16966.5	116009	119624	96695.6
589	589	sp|Q01939|PRS8_YEAST	26S proteasome regulatory subunit 8 homolog OS=Saccharomyces cerevisiae (strain ATCC 204508 / S288c) OX=559292 GN=RPT6 PE=1 SV=4	272296	206401	255616	81654.7	177858	186086	192509	155367	186820
590	590	sp|Q04062|RPN9_YEAST	26S proteasome regulatory subunit RPN9 OS=Saccharomyces cerevisiae (strain ATCC 204508 / S288c) OX=559292 GN=RPN9 PE=1 SV=1	553120	197725	487808	258166	157544	138514	133912	137226	206124
591	591	sp|P33317|DUT_YEAST	Deoxyuridine 5'-triphosphate nucleotidohydrolase OS=Saccharomyces cerevisiae (strain ATCC 204508 / S288c) OX=559292 GN=DUT1 PE=1 SV=2	232826	257410	269997	132211	127316	144833	165168	171168	174764
592	592	sp|Q04951|SCW10_YEAST	Probable family 17 glucosidase SCW10 OS=Saccharomyces cerevisiae (strain ATCC 204508 / S288c) OX=559292 GN=SCW10 PE=1 SV=1	33804.9	46190.6	47784.2	7911.96	23492.2	8634.4	5393.73	17404.9	10278.9
593	593	sp|P19211|IF5A2_YEAST	Eukaryotic translation initiation factor 5A-2 OS=Saccharomyces cerevisiae (strain ATCC 204508 / S288c) OX=559292 GN=ANB1 PE=1 SV=3	31776.8	34958.6	29221.5	615982	823984	731585	1.35747e+06	1.20494e+06	1.09972e+06
594	594	sp|P33307|CSE1_YEAST	Importin alpha re-exporter OS=Saccharomyces cerevisiae (strain ATCC 204508 / S288c) OX=559292 GN=CSE1 PE=1 SV=2	68023.2	66575.4	60742.1	54010.9	60656.8	65745.9	61493.3	40761.6	56236.6
595	595	sp|P13647|K2C5_HUMAN	Keratin, type II cytoskeletal 5 OS=Homo sapiens OX=9606 GN=KRT5 PE=1 SV=3	834.475	8064.88	4459.8	22373	7234.44	9455.7	9530.35	9864.34	461.865
596	596	sp|P32366|VA0D_YEAST	V-type proton ATPase subunit d OS=Saccharomyces cerevisiae (strain ATCC 204508 / S288c) OX=559292 GN=VMA6 PE=1 SV=2	118338	130581	133800	112150	145093	152935	136261	143386	53188
597	597	sp|P53829|CAF40_YEAST	Protein CAF40 OS=Saccharomyces cerevisiae (strain ATCC 204508 / S288c) OX=559292 GN=CAF40 PE=1 SV=1	71885.3	71789.6	85314.9	64178.2	91647.2	74052.4	74693.4	73711.5	73231.7
598	598	sp|Q12522|IF6_YEAST	Eukaryotic translation initiation factor 6 OS=Saccharomyces cerevisiae (strain ATCC 204508 / S288c) OX=559292 GN=TIF6 PE=1 SV=1	349865	338839	382585	63791.2	73255.4	97214	176213	175429	180767
599	599	sp|Q04344|HNT1_YEAST	Hit family protein 1 OS=Saccharomyces cerevisiae (strain ATCC 204508 / S288c) OX=559292 GN=HNT1 PE=1 SV=2	67435.4	103279	87168.9	27593.6	32671.6	43158.1	43916.6	47142.7	11390
600	600	sp|P29453|RL8B_YEAST	60S ribosomal protein L8-B OS=Saccharomyces cerevisiae (strain ATCC 204508 / S288c) OX=559292 GN=RPL8B PE=1 SV=3	1.86559e+06	1.70489e+06	1.71528e+06	1.3548e+06	1.51982e+06	1.47475e+06	1.2994e+06	1.09416e+06	1.18488e+06
601	601	sp|P32445|RIM1_YEAST	Single-stranded DNA-binding protein RIM1, mitochondrial OS=Saccharomyces cerevisiae (strain ATCC 204508 / S288c) OX=559292 GN=RIM1 PE=1 SV=1	85459.9	105210	109341	62651.6	59052.9	64526.1	55168.2	70365.1	61591.8
602	602	sp|Q99337|YN12B_YEAST	Transposon Ty1-NL2 Gag-Pol polyprotein OS=Saccharomyces cerevisiae (strain ATCC 204508 / S288c) OX=559292 GN=TY1B-NL2 PE=3 SV=1	3064.79	1930.67	462.16	13070.6	16885	11645.2	19653.1	17565.9	10722.2
603	603	sp|P47160|ENT3_YEAST	Epsin-3 OS=Saccharomyces cerevisiae (strain ATCC 204508 / S288c) OX=559292 GN=ENT3 PE=1 SV=1	126243	127344	113422	105417	132425	109646	151994	143595	128253
604	604	sp|P25451|PSB3_YEAST	Proteasome subunit beta type-3 OS=Saccharomyces cerevisiae (strain ATCC 204508 / S288c) OX=559292 GN=PUP3 PE=1 SV=1	129169	119212	156325	37461.4	45492.7	45181.8	87891.1	94219.2	83915
605	605	sp|P10080|SSBP1_YEAST	Single-stranded nucleic acid-binding protein OS=Saccharomyces cerevisiae (strain ATCC 204508 / S288c) OX=559292 GN=SBP1 PE=1 SV=2	99766.8	108952	99814.7	183073	167285	185113	75419.3	76352	72198.5
[truncated: 575 more rows]

## Sheet: PCA
Row	Index	Sample Name	Sample ID	Group	Use	PC1 (66.9 %)	PC2 (21.8 %)	PC3 (3.5 %)	PC4 (2.5 %)	PC5 (1.7 %)	PC6 (1.3 %)	PC7 (1.2 %)	PC8 (1.1 %)		Row	Index	Peak Name	m/z	Ret. Time	Group	Use	Impact	PC1 (66.9 %)	PC2 (21.8 %)	PC3 (3.5 %)	PC4 (2.5 %)	PC5 (1.7 %)	PC6 (1.3 %)	PC7 (1.2 %)	PC8 (1.1 %)
[truncated: 1,180 more rows]

[truncated: 4 more sheets: DA, ttest A to E, ttest A to N, ttest E to N]
